# Supplementary material for: Differential regulation of the eicosanoid biosynthesis pathway in response to Enterocytozoon hepatopenaei infection in Litopenaeus vannamei
Source: PLoS One. 2025 Oct 17;20(10):e0334906. doi: 10.1371/journal.pone.0334906 (PMC12533846; doi:10.1371/journal.pone.0334906)
Supplement: S1 Data — (XLSX) [file pone.0334906.s002.xlsx]

## Sheet: Raw Data Day 7
File Name	D7 Pmay Project 27-04-2022.pcrd
Created By User	admin
Run Started	04/27/2022 06:34:29 UTC
Run Ended	04/27/2022 07:55:18 UTC
Sample Vol	20
Lid Temp	105
Base Serial Number	BR010432
Optical Head Serial Number	788BR10179
CFX Maestro Version	5.3.022.1030.
Well	Fluor	Target	Content	Sample	Biological Set Name	Cq	Cq Mean	Cq Std. Dev	Starting Quantity (SQ)
A01	SYBR		NTC-01				0	0
B01	SYBR		NTC-01				0	0
C01	SYBR		Std-01			16.1523	16.1318	0.0289857	1000000
D01	SYBR		Std-01			16.1113	16.1318	0.0289857	1000000
F01	SYBR		Std-02			20.0628	20.0648	0.00281975	100000
H01	SYBR		Std-02			20.0668	20.0648	0.00281975	100000
B02	SYBR		Std-03			23.4139	23.3904	0.0333473	10000
C02	SYBR		Std-03			23.3668	23.3904	0.0333473	10000
D02	SYBR		Std-04			27.2494	27.3003	0.0719304	1000
F02	SYBR		Std-04			27.3511	27.3003	0.0719304	1000
G02	SYBR		Std-05			31.1174	31.1588	0.0584888	100
H02	SYBR		Std-05			31.2001	31.1588	0.0584888	100
B03	SYBR		Unkn-01	C1.1	Control D7 Tank 1 Shrimp 1	36.6101	36.4376	0.24394	3.26288
F03	SYBR		Unkn-01	C1.1	Control D7 Tank 1 Shrimp 1	36.2652	36.4376	0.24394	4.0375
G03	SYBR		Unkn-02	C1.2	Control D7 Tank 1 Shrimp 2	35.227	35.3396	0.15929	7.66507
H03	SYBR		Unkn-02	C1.2	Control D7 Tank 1 Shrimp 2	35.4522	35.3396	0.15929	6.66972
A04	SYBR		Unkn-03	C1.3	Control D7 Tank 1 Shrimp 3	34.7886	35.9355	1.62204	10.0479
B04	SYBR		Unkn-03	C1.3	Control D7 Tank 1 Shrimp 3	37.0825	35.9355	1.62204	2.43744
C04	SYBR		Unkn-04	C2.1	Control D7 Tank 2 Shrimp 1	35.4538	35.3243	0.183125	6.66346
D04	SYBR		Unkn-04	C2.1	Control D7 Tank 2 Shrimp 1	35.1948	35.3243	0.183125	7.81894
E04	SYBR		Unkn-05	C2.2	Control D7 Tank 2 Shrimp 2	37.9302	37.5609	0.522381	1.44411
F04	SYBR		Unkn-05	C2.2	Control D7 Tank 2 Shrimp 2	37.1915	37.5609	0.522381	2.27881
G04	SYBR		Unkn-06	C2.3	Control D7 Tank 2 Shrimp 3	38.4017	37.9845	0.589982	1.07936
H04	SYBR		Unkn-06	C2.3	Control D7 Tank 2 Shrimp 3	37.5674	37.9845	0.589982	1.8068
A05	SYBR		Unkn-07	C3.1	Control D7 Tank 3 Shrimp 1	35.0627	35.9256	1.2204	8.48348
B05	SYBR		Unkn-07	C3.1	Control D7 Tank 3 Shrimp 1	36.7886	35.9256	1.2204	2.92248
C05	SYBR		Unkn-08	C3.2	Control D7 Tank 3 Shrimp 2	36.2657	36.2453	0.0287312	4.03627
D05	SYBR		Unkn-08	C3.2	Control D7 Tank 3 Shrimp 2	36.225	36.2453	0.0287312	4.13881
E05	SYBR		Unkn-09	C3.3	Control D7 Tank 3 Shrimp 3	32.6317	32.8885	0.363229	38.06
F05	SYBR		Unkn-09	C3.3	Control D7 Tank 3 Shrimp 3	33.1454	32.8885	0.363229	27.7152
G05	SYBR		Unkn-10	C4.1	Control D7 Tank 4 Shrimp 1	36.8671	36.1288	1.04415	2.78417
H05	SYBR		Unkn-10	C4.1	Control D7 Tank 4 Shrimp 1	35.3904	36.1288	1.04415	6.92913
A06	SYBR		Unkn-11	C4.2	Control D7 Tank 4 Shrimp 2	34.4228	36.0214	2.26084	12.5941
B06	SYBR		Unkn-11	C4.2	Control D7 Tank 4 Shrimp 2	37.6201	36.0214	2.26084	1.74891
C06	SYBR		Unkn-12	C4.3	Control D7 Tank 4 Shrimp 3	35.1014	34.9765	0.17655	8.28324
D06	SYBR		Unkn-12	C4.3	Control D7 Tank 4 Shrimp 3	34.8517	34.9765	0.17655	9.66395
E06	SYBR		Unkn-13	C5.1	Control D7 Tank 5 Shrimp 1	37.9286	36.818	1.57064	1.44561
F06	SYBR		Unkn-13	C5.1	Control D7 Tank 5 Shrimp 1	35.7073	36.818	1.57064	5.69766
G06	SYBR		Unkn-14	C5.2	Control D7 Tank 5 Shrimp 2	35.6972	36.4365	1.04542	5.73329
H06	SYBR		Unkn-14	C5.2	Control D7 Tank 5 Shrimp 2	37.1757	36.4365	1.04542	2.30114
A07	SYBR		Unkn-15	C5.3	Control D7 Tank 5 Shrimp 3	34.5112	35.3909	1.24412	11.9253
B07	SYBR		Unkn-15	C5.3	Control D7 Tank 5 Shrimp 3	36.2706	35.3909	1.24412	4.02392
C07	SYBR		Unkn-16	E1.1	Cohab D7 Tank 1 Shrimp 1	24.1111	24.1261	0.0212647	7334.51
D07	SYBR		Unkn-16	E1.1	Cohab D7 Tank 1 Shrimp 1	24.1412	24.1261	0.0212647	7199.58
E07	SYBR		Unkn-17	E1.2	Cohab D7 Tank 1 Shrimp 2	27.1239	27.2082	0.119267	1141.44
F07	SYBR		Unkn-17	E1.2	Cohab D7 Tank 1 Shrimp 2	27.2926	27.2082	0.119267	1028.54
G07	SYBR		Unkn-18	E1.3	Cohab D7 Tank 1 Shrimp 3	32.7218	32.6418	0.113249	35.9995
H07	SYBR		Unkn-18	E1.3	Cohab D7 Tank 1 Shrimp 3	32.5617	32.6418	0.113249	39.7416
A08	SYBR		Unkn-19	E2.1	Cohab D7 Tank 2 Shrimp 1	22.383	22.3851	0.00297072	21319.7
B08	SYBR		Unkn-19	E2.1	Cohab D7 Tank 2 Shrimp 1	22.3872	22.3851	0.00297072	21264.5
C08	SYBR		Unkn-20	E2.2	Cohab D7 Tank 2 Shrimp 2	29.405	29.5074	0.144738	279.088
D08	SYBR		Unkn-20	E2.2	Cohab D7 Tank 2 Shrimp 2	29.6097	29.5074	0.144738	245.952
E08	SYBR		Unkn-21	E2.3	Cohab D7 Tank 2 Shrimp 3	20.1121	20.0973	0.0209871	86645.2
F08	SYBR		Unkn-21	E2.3	Cohab D7 Tank 2 Shrimp 3	20.0824	20.0973	0.0209871	88247.7
G08	SYBR		Unkn-22	E3.1	Cohab D7 Tank 3 Shrimp 1	24.3016	24.4218	0.169938	6520.48
H08	SYBR		Unkn-22	E3.1	Cohab D7 Tank 3 Shrimp 1	24.5419	24.4218	0.169938	5621.24
A09	SYBR		Unkn-23	E3.2	Cohab D7 Tank 3 Shrimp 2	29.0619	28.9205	0.199997	344.948
B09	SYBR		Unkn-23	E3.2	Cohab D7 Tank 3 Shrimp 2	28.7791	28.9205	0.199997	410.772
C09	SYBR		Unkn-24	E3.3	Cohab D7 Tank 3 Shrimp 3	31.4242	31.7643	0.481061	80.219
D09	SYBR		Unkn-24	E3.3	Cohab D7 Tank 3 Shrimp 3	32.1045	31.7643	0.481061	52.7036
E09	SYBR		Unkn-25	E4.1	Cohab D7 Tank 4 Shrimp 1	32.5013	32.4976	0.00523416	41.251
F09	SYBR		Unkn-25	E4.1	Cohab D7 Tank 4 Shrimp 1	32.4939	32.4976	0.00523416	41.44
G09	SYBR		Unkn-26	E4.2	Cohab D7 Tank 4 Shrimp 2	35.0784	35.5199	0.624414	8.40159
H09	SYBR		Unkn-26	E4.2	Cohab D7 Tank 4 Shrimp 2	35.9614	35.5199	0.624414	4.87034
A10	SYBR		Unkn-27	E4.3	Cohab D7 Tank 4 Shrimp 3	34.1832	34.2127	0.0418237	14.6024
B10	SYBR		Unkn-27	E4.3	Cohab D7 Tank 4 Shrimp 3	34.2423	34.2127	0.0418237	14.0787
C10	SYBR		Unkn-28	E5.1	Cohab D7 Tank 5 Shrimp 1	33.5887	34.0282	0.621623	21.0787
D10	SYBR		Unkn-28	E5.1	Cohab D7 Tank 5 Shrimp 1	34.4678	34.0282	0.621623	12.249
E10	SYBR		Unkn-29	E5.2	Cohab D7 Tank 5 Shrimp 2	38.456	36.6305	2.58167	1.04378
F10	SYBR		Unkn-29	E5.2	Cohab D7 Tank 5 Shrimp 2	34.805	36.6305	2.58167	9.94672
G10	SYBR		Unkn-30	E5.3	Cohab D7 Tank 5 Shrimp 3	34.5842	36.5335	2.75682	11.3997
H10	SYBR		Unkn-30	E5.3	Cohab D7 Tank 5 Shrimp 3	38.4829	36.5335	2.75682	1.0266

## Sheet: Calculated SWP Day 7
SWP qPCR on shrimp samples collected on day 7
Condition	Tank No.	Sample	Copy no./ng	Mean	SD		Tank no.	EHP copy number/nd DNA (Mean±SD)
Control	1	D7 C1.1	0.365	0.568833	0.182483			Control group	Cohabitation group
Control	1	D7 C1.2	0.717				1	UD	279.66±390.67
Control	1	D7 C1.3	0.6245				2	UD	3633.37±4549.67
Control	2	D7 C2.1	0.724	0.3515	0.323261		3	UD	217.17±338.03
Control	2	D7 C2.2	0.186				4	UD	UD
Control	2	D7 C2.3	0.1445				5	UD	UD
Control	3	D7 C3.1	0.57	1.42267	1.6183
Control	3	D7 C3.2	0.409
Control	3	D7 C3.3	3.289
Control	4	D7 C4.1	0.4855	0.699833	0.206286
Control	4	D7 C4.2	0.717
Control	4	D7 C4.3	0.897
Control	5	D7 C5.1	0.3575	0.518833	0.242333
Control	5	D7 C5.2	0.4015
Control	5	D7 C5.3	0.7975
EHP cohabitation	1	D7 E1.1	726.705	279.664	390.673
EHP cohabitation	1	D7 E1.2	108.499
EHP cohabitation	1	D7 E1.3	3.787
EHP cohabitation	2	D7 E2.1	2129.21	3633.37	4549.67
EHP cohabitation	2	D7 E2.2	26.252
EHP cohabitation	2	D7 E2.3	8744.64
EHP cohabitation	3	D7 E3.1	607.086	217.173	338.034
EHP cohabitation	3	D7 E3.2	37.786
EHP cohabitation	3	D7 E3.3	6.646
EHP cohabitation	4	D7 E4.1	4.1345	2.07733	1.82274
EHP cohabitation	4	D7 E4.2	0.6635
EHP cohabitation	4	D7 E4.3	1.434
EHP cohabitation	5	D7 E5.1	1.6665	0.945833	0.625153
EHP cohabitation	5	D7 E5.2	0.5495
EHP cohabitation	5	D7 E5.3	0.6215

## Sheet: Raw data Day 21
File Name	D21 28-04-2022.pcrd
Created By User	admin
Notes
ID
Run Started	04/28/2022 06:44:21 UTC
Run Ended	04/28/2022 08:04:44 UTC
Sample Vol	20
Lid Temp	105
Base Serial Number	BR010432
Optical Head Serial Number	788BR10179
CFX Maestro Version	5.3.022.1030.
Well	Fluor	Target	Content	Sample	Biological Set Name	Cq	Cq Mean	Cq Std. Dev	Starting Quantity (SQ)
A01	SYBR		NTC				0	0
B01	SYBR		NTC				0	0
C01	SYBR		Std-01			16.4654	16.3688	0.136495	1000000
D01	SYBR		Std-01			16.2723	16.3688	0.136495	1000000
F01	SYBR		Std-02			20.0399	20.0845	0.0631175	100000
H01	SYBR		Std-02			20.1291	20.0845	0.0631175	100000
A02	SYBR		Std-03			23.6022	23.5544	0.0677362	10000
B02	SYBR		Std-03			23.5065	23.5544	0.0677362	10000
D02	SYBR		Std-04			27.5247	27.5125	0.0172835	1000
E02	SYBR		Std-04			27.5002	27.5125	0.0172835	1000
E03	SYBR		Unkn-01	C1.1	Control D7 Tank 1 Shrimp 1	36.0567	36.535	0.676396	4.55161
F03	SYBR		Unkn-01	C1.1	Control D7 Tank 1 Shrimp 1	37.0132	36.535	0.676396	2.50575
G03	SYBR		Unkn-02	C1.2	Control D7 Tank 1 Shrimp 2	35.5874	35.5427	0.0632811	6.09997
H03	SYBR		Unkn-02	C1.2	Control D7 Tank 1 Shrimp 2	35.4979	35.5427	0.0632811	6.4503
A04	SYBR		Unkn-03	C1.3	Control D7 Tank 1 Shrimp 3	35.4937	35.9796	0.687158	6.46739
B04	SYBR		Unkn-03	C1.3	Control D7 Tank 1 Shrimp 3	36.4655	35.9796	0.687158	3.52677
C04	SYBR		Unkn-04	C2.1	Control D7 Tank 2 Shrimp 1	35.639	34.889	1.06077	5.90672
D04	SYBR		Unkn-04	C2.1	Control D7 Tank 2 Shrimp 1	34.1389	34.889	1.06077	15.062
E04	SYBR		Unkn-05	C2.2	Control D7 Tank 2 Shrimp 2	34.3058	35.2755	1.37136	13.5722
F04	SYBR		Unkn-05	C2.2	Control D7 Tank 2 Shrimp 2	36.2452	35.2755	1.37136	4.04651
G04	SYBR		Unkn-06	C2.3	Control D7 Tank 2 Shrimp 3	35.5554	35.4952	0.085071	6.22327
H04	SYBR		Unkn-06	C2.3	Control D7 Tank 2 Shrimp 3	35.4351	35.4952	0.085071	6.70844
A05	SYBR		Unkn-07	C3.1	Control D7 Tank 3 Shrimp 1	33.769	34.5217	1.06439	18.9719
B05	SYBR		Unkn-07	C3.1	Control D7 Tank 3 Shrimp 1	35.2743	34.5217	1.06439	7.41628
C05	SYBR		Unkn-08	C3.2	Control D7 Tank 3 Shrimp 2	35.6473	35.9382	0.411421	5.87623
D05	SYBR		Unkn-08	C3.2	Control D7 Tank 3 Shrimp 2	36.2292	35.9382	0.411421	4.08717
E05	SYBR		Unkn-09	C3.3	Control D7 Tank 3 Shrimp 3	34.0036	34.6522	0.917246	16.3885
F05	SYBR		Unkn-09	C3.3	Control D7 Tank 3 Shrimp 3	35.3008	34.6522	0.917246	7.29466
G05	SYBR		Unkn-10	C4.1	Control D7 Tank 4 Shrimp 1	36.4024	35.8027	0.848058	3.66835
H05	SYBR		Unkn-10	C4.1	Control D7 Tank 4 Shrimp 1	35.2031	35.8027	0.848058	7.75333
A06	SYBR		Unkn-11	C4.2	Control D7 Tank 4 Shrimp 2	36.5632	36.6855	0.173045	3.3182
B06	SYBR		Unkn-11	C4.2	Control D7 Tank 4 Shrimp 2	36.8079	36.6855	0.173045	2.84829
C06	SYBR		Unkn-12	C4.3	Control D7 Tank 4 Shrimp 3	38.9452	36.6726	3.2139	0.750548
D06	SYBR		Unkn-12	C4.3	Control D7 Tank 4 Shrimp 3	34.4001	36.6726	3.2139	12.7968
E06	SYBR		Unkn-13	C5.1	Control D7 Tank 5 Shrimp 1	34.3614	34.1201	0.341343	13.1092
F06	SYBR		Unkn-13	C5.1	Control D7 Tank 5 Shrimp 1	33.8787	34.1201	0.341343	17.7171
G06	SYBR		Unkn-14	C5.2	Control D7 Tank 5 Shrimp 2	32.2938	33.4022	1.56754	47.6311
H06	SYBR		Unkn-14	C5.2	Control D7 Tank 5 Shrimp 2	34.5107	33.4022	1.56754	11.9435
A07	SYBR		Unkn-15	C5.3	Control D7 Tank 5 Shrimp 3		0	0
B07	SYBR		Unkn-15	C5.3	Control D7 Tank 5 Shrimp 3	35.3438	35.3438	0	7.10176
C07	SYBR		Unkn-16	E1.1	Cohab D7 Tank 1 Shrimp 1	24.3248	24.4372	0.158993	6878.28
D07	SYBR		Unkn-16	E1.1	Cohab D7 Tank 1 Shrimp 1	24.5496	24.4372	0.158993	5977.87
E07	SYBR		Unkn-17	E1.2	Cohab D7 Tank 1 Shrimp 2	24.7151	24.6263	0.125618	5391.31
F07	SYBR		Unkn-17	E1.2	Cohab D7 Tank 1 Shrimp 2	24.5375	24.6263	0.125618	6023.34
G07	SYBR		Unkn-18	E1.3	Cohab D7 Tank 1 Shrimp 3	18.4521	18.5577	0.149449	268517
H07	SYBR		Unkn-18	E1.3	Cohab D7 Tank 1 Shrimp 3	18.6634	18.5577	0.149449	235340
A08	SYBR		Unkn-19	E2.1	Cohab D7 Tank 2 Shrimp 1	19.281	19.224	0.0805775	160080
B08	SYBR		Unkn-19	E2.1	Cohab D7 Tank 2 Shrimp 1	19.167	19.224	0.0805775	171877
C08	SYBR		Unkn-20	E2.2	Cohab D7 Tank 2 Shrimp 2	21.7631	21.702	0.0865016	34015.8
D08	SYBR		Unkn-20	E2.2	Cohab D7 Tank 2 Shrimp 2	21.6408	21.702	0.0865016	36714
E08	SYBR		Unkn-21	E2.3	Cohab D7 Tank 2 Shrimp 3	26.1614	26.1294	0.0452651	2186.53
F08	SYBR		Unkn-21	E2.3	Cohab D7 Tank 2 Shrimp 3	26.0974	26.1294	0.0452651	2275.64
G08	SYBR		Unkn-22	E3.1	Cohab D7 Tank 3 Shrimp 1	19.9472	20.0462	0.139991	105632
H08	SYBR		Unkn-22	E3.1	Cohab D7 Tank 3 Shrimp 1	20.1452	20.0462	0.139991	93356.4
A09	SYBR		Unkn-23	E3.2	Cohab D7 Tank 3 Shrimp 2	21.4067	21.2923	0.161825	42487.7
B09	SYBR		Unkn-23	E3.2	Cohab D7 Tank 3 Shrimp 2	21.1779	21.2923	0.161825	49009.7
C09	SYBR		Unkn-24	E3.3	Cohab D7 Tank 3 Shrimp 3	24.0189	24.1071	0.124746	8325.03
D09	SYBR		Unkn-24	E3.3	Cohab D7 Tank 3 Shrimp 3	24.1953	24.1071	0.124746	7457.22
E09	SYBR		Unkn-25	E4.1	Cohab D7 Tank 4 Shrimp 1	19.0059	19.0237	0.0252112	190055
F09	SYBR		Unkn-25	E4.1	Cohab D7 Tank 4 Shrimp 1	19.0416	19.0237	0.0252112	185874
G09	SYBR		Unkn-26	E4.2	Cohab D7 Tank 4 Shrimp 2		0	0
H09	SYBR		Unkn-26	E4.2	Cohab D7 Tank 4 Shrimp 2	37.1941	37.1941	0	2.23829
A10	SYBR		Unkn-27	E4.3	Cohab D7 Tank 4 Shrimp 3	25.5633	25.6002	0.0522108	3175.8
B10	SYBR		Unkn-27	E4.3	Cohab D7 Tank 4 Shrimp 3	25.6371	25.6002	0.0522108	3032.8
C10	SYBR		Unkn-28	E5.1	Cohab D7 Tank 5 Shrimp 1	19.157	19.1793	0.0314942	172956
D10	SYBR		Unkn-28	E5.1	Cohab D7 Tank 5 Shrimp 1	19.2015	19.1793	0.0314942	168215
E10	SYBR		Unkn-29	E5.2	Cohab D7 Tank 5 Shrimp 2	20.1998	20.2754	0.106979	90228.2
F10	SYBR		Unkn-29	E5.2	Cohab D7 Tank 5 Shrimp 2	20.3511	20.2754	0.106979	82099.9
G10	SYBR		Unkn-30	E5.3	Cohab D7 Tank 5 Shrimp 3	21.3382	21.5358	0.279389	44343.6
H10	SYBR		Unkn-30	E5.3	Cohab D7 Tank 5 Shrimp 3	21.7333	21.5358	0.279389	34654.2

## Sheet: SWP copy Day 21
SWP qPCR on shrimp samples collected on day 21
Condition	Tank No.	Sample	Copy no./ng	Mean	SD		Tank no.	EHP copy number/nd DNA (Mean±SD)
Control	1	D21 C1.1	0.353	0.4935	0.137365			Control group	Cohabitation group
Control	1	D21 C1.2	0.6275				1	UD	8802.23±14194.99
Control	1	D21 C1.3	0.5				2	UD	6785.83±8657.45
Control	2	D21 C2.1	1.0485	0.858667	0.201928		3	UD	5104.50±4603.12
Control	2	D21 C2.2	0.881				4	UD	6368.97±10763.56
Control	2	D21 C2.3	0.6465				5	UD	9874.96±6644.29
Control	3	D21 C3.1	1.3195	1.00067	0.440135
Control	3	D21 C3.2	0.4985
Control	3	D21 C3.3	1.184
Control	4	D21 C4.1	0.571	0.519	0.189916
Control	4	D21 C4.2	0.3085
Control	4	D21 C4.3	0.6775
Control	5	D21 C5.1	1.5415	1.625	1.31374
Control	5	D21 C5.2	2.9785
Control	5	D21 C5.3	0.355
EHP cohabitation	1	D21 E1.1	642.806	8802.23	14195
EHP cohabitation	1	D21 E1.2	570.735
EHP cohabitation	1	D21 E1.3	25193.1
EHP cohabitation	2	D21 E2.1	16597.9	6785.83	8657.45
EHP cohabitation	2	D21 E2.2	3536.53
EHP cohabitation	2	D21 E2.3	223.107
EHP cohabitation	3	D21 E3.1	9949.53	5104.5	4603.12
EHP cohabitation	3	D21 E3.2	4574.88
EHP cohabitation	3	D21 E3.3	789.107
EHP cohabitation	4	D21 E4.1	18796.4	6368.97	10763.6
EHP cohabitation	4	D21 E4.2	0.112
EHP cohabitation	4	D21 E4.3	310.433
EHP cohabitation	5	D21 E5.1	17058.5	9874.96	6644.29
EHP cohabitation	5	D21 E5.2	8616.42
EHP cohabitation	5	D21 E5.3	3949.94
