# Supplementary material for: Differential regulation of the eicosanoid biosynthesis pathway in response to Enterocytozoon hepatopenaei infection in Litopenaeus vannamei
Source: PLoS One. 2025 Oct 17;20(10):e0334906. doi: 10.1371/journal.pone.0334906 (PMC12533846; doi:10.1371/journal.pone.0334906)
Supplement: S2 Data — (XLSX) [file pone.0334906.s003.xlsx]

## Sheet: Fig 3
AUC ratios of eicosanoids with 12(S)-HETE-d8 (an internal standard) found in hepatopancreases of control and EHP-infected shrimp on days 0, 7, and 21
UD = underlimit of detection
Group	Challenge	Day	Organ	PGD2	PGF2α	15d-PGJ2	5-HEPE	8-HEPE	9-HEPE	12-HEPE	15-HEPE	18-HEPE	5-HETE	8-HETE	9-HETE	11-HETE	12-HETE
D0	D0	D0	Hepatopancreas	UD	0.0101938	0.217307	0.340268	104.315	0.403201	11.166	0.949207	0.757636	0.116789	44.0027	0.120224	0.0628668	44.0027
D0	D0	D0	Hepatopancreas	UD	0.00850738	0.181	0.533095	152.122	0.580123	22.8293	1.04235	0.99527	0.236982	64.8122	0.227368	0.153242	64.8122
D0	D0	D0	Hepatopancreas	UD	0.0106448	0.115748	0.335004	134.557	0.266758	12.6211	0.471309	0.69838	0.109986	54.6968	0.113095	0.0734224	54.6968
D0	D0	D0	Hepatopancreas	UD	0.0104678	0.153525	0.393605	165.191	0.451548	22.0363	0.827007	0.703353	0.140009	55.7093	0.16881	0.130341	55.7093
D0	D0	D0	Hepatopancreas	UD	0.00864112	0.137348	0.39284	166.491	0.389571	21.1702	0.689901	0.698912	0.153566	57.1258	0.149676	0.100774	57.1258
NL	Control	D7	Hepatopancreas	UD	0.00749634	0.111434	0.138296	139.103	0.110122	16.295	0.300525	0.691124	0.0458516	45.6212	0.0533121	0.0264207	4.18052
NL	Control	D7	Hepatopancreas	UD	UD	0.28145	0.111517	114.445	0.113284	13.1098	0.234667	0.508968	0.0366326	38.5652	0.0495076	0.0316159	3.12064
NL	Control	D7	Hepatopancreas	UD	UD	0.314393	0.153978	112.968	0.144987	12.7856	0.308577	0.739601	0.0563431	40.7779	0.0621141	0.0287857	3.89731
NL	Control	D7	Hepatopancreas	UD	0.00600003	0.399129	0.439583	184.558	0.423311	24.7253	0.706513	0.819708	0.176199	52.4875	0.208357	0.113756	5.61124
NL	Control	D7	Hepatopancreas	UD	0.0119216	0.148375	0.468973	206.882	0.414661	24.1774	0.427526	0.825838	0.218281	62.8519	0.236727	0.153377	6.15506
EL	EHP-infected shrimp	D7	Hepatopancreas	UD	0.0237789	1.20495	0.312462	251.972	0.273339	30.2139	0.689577	1.03674	0.125208	96.0618	0.139535	0.0512442	9.48331
EL	EHP-infected shrimp	D7	Hepatopancreas	UD	0.0251236	1.6909	0.192291	294.309	0.179971	32.1919	0.592065	0.79999	0.102847	97.0208	0.113499	0.0602605	10.406
EL	EHP-infected shrimp	D7	Hepatopancreas	UD	UD	0.413575	0.0818286	74.6366	0.0669416	8.05349	0.128628	0.281245	0.040503	26.7834	0.0366998	0.0298174	2.65853
EL	EHP-infected shrimp	D7	Hepatopancreas	UD	UD	0.215113	0.0795451	44.1428	0.0695183	3.94849	0.114607	0.260236	0.0320771	15.5368	0.0309235	0.0419306	1.10478
EL	EHP-infected shrimp	D7	Hepatopancreas	UD	0.015337	0.866886	0.247485	183.873	0.267455	23.1568	0.599468	0.964731	0.108225	67.3745	0.137251	0.0674221	6.87377
NH	Control	D21	Hepatopancreas	UD	0.0170825	0.304298	0.145304	182.802	0.175814	21.7105	0.384732	0.625663	0.0663924	66.6997	0.111925	0.0290213	6.23369
NH	Control	D21	Hepatopancreas	UD	0.00584954	0.205959	0.0844528	120.272	0.118498	13.9891	0.245429	0.480123	0.0365247	47.258	0.0650993	0.0262201	3.99412
NH	Control	D21	Hepatopancreas	UD	0.00783687	0.176791	0.168537	141.644	0.302309	19.5806	0.410954	0.614756	0.0847336	53.4318	0.141953	0.0579837	4.71166
NH	Control	D21	Hepatopancreas	UD	0.0124679	0.1604	0.105195	151.165	0.151556	13.1991	0.257963	0.580288	0.0446885	56.5352	0.0834687	0.0892112	3.97306
NH	Control	D21	Hepatopancreas	UD	0.00673232	0.116105	0.0990256	133.513	0.171597	12.6047	0.241522	0.592541	0.0441709	44.7075	0.0872394	0.0288971	2.43222
EH	EHP-infected shrimp	D21	Hepatopancreas	UD	0.0554387	0.392753	0.0249457	100.211	0.0472756	10.0079	0.134223	0.152209	0.0163857	45.6351	0.0222452	0.0328012	3.58225
EH	EHP-infected shrimp	D21	Hepatopancreas	UD	0.17418	1.27288	0.0590356	148.06	0.0954329	19.7383	0.346754	0.284747	0.0336464	60.5607	0.0543206	0.0404703	7.2831
EH	EHP-infected shrimp	D21	Hepatopancreas	UD	0.0877331	0.580241	0.033513	121.675	0.0467613	15.6717	0.186193	0.164786	0.0204844	53.0318	0.0280194	0.0314627	4.81595
EH	EHP-infected shrimp	D21	Hepatopancreas	UD	0.0723866	0.449397	UD	138.195	0.0431597	10.1599	0.124226	0.141544	0.0137155	57.8754	0.0227921	0.0263384	5.01389
EH	EHP-infected shrimp	D21	Hepatopancreas	UD	0.187741	0.65909	0.0351835	198.267	0.0821863	24.4881	0.257008	0.253953	0.0310539	78.2979	0.0508428	0.0287644	9.57733

## Sheet: Fig 4
AUC ratios of eicosanoids with 12(S)-HETE-d8 (an internal standard) found in stomachs of control and EHP-infected shrimp on days 0, 7, and 21
UD = underlimit of detection
Group	Challenge	Day	Organ	PGD2	PGF2α	15d-PGJ2	5-HEPE	8-HEPE	9-HEPE	12-HEPE	15-HEPE	18-HEPE	5-HETE	8-HETE	9-HETE	11-HETE	12-HETE
Day0	D0	D0	Stomach	UD	0.177439	0.241109	0.399179	0.980327	0.400573	4.03992	0.745474	0.294521	0.198901	0.68012	0.11791	0.282456	1.82458
Day0	D0	D0	Stomach	UD	0.127716	0.190203	0.450073	1.37084	0.445672	4.38374	0.86757	0.273272	0.23159	0.900886	0.142634	0.295602	1.80183
Day0	D0	D0	Stomach	UD	0.109089	0.184585	0.253537	1.12178	0.303933	3.68946	0.528634	0.346032	0.146538	0.676615	0.0981407	0.190888	1.82285
NL	Control	D7	Stomach	0.0651234	2.88026	0.366302	0.0266085	1.71998	0.0311553	4.64971	0.0739388	0.0686473	0.013128	0.707499	0.0148947	0.106383	1.65659
NL	Control	D7	Stomach	0.0365393	0.988574	0.214931	0.0466225	1.31945	0.0636437	4.01131	0.110641	0.109553	0.0257121	0.592591	0.0237337	0.100266	1.76127
NL	Control	D7	Stomach	0.0369781	1.48429	0.300039	0.0623462	3.67214	0.0816022	5.97239	0.151025	0.146661	0.0343542	1.54349	0.0294267	0.184708	1.92188
NL	Control	D7	Stomach	0.0315824	0.963037	0.261444	0.04087	0.77826	0.0491941	4.01275	0.105317	0.104678	0.0198058	0.357601	0.0211823	0.119209	2.18305
NL	Control	D7	Stomach	0.0334164	0.637414	0.268856	0.0319054	1.4554	0.0440315	3.9321	0.0863099	0.107334	0.0182521	0.681931	0.0171546	0.0899438	1.57244
EL	EHP-infected shrimp	D7	Stomach	0.103034	1.92654	0.511362	0.0450247	5.14333	0.0461515	7.42105	0.101651	0.11653	0.0227086	1.41067	0.0194537	0.160359	2.49703
EL	EHP-infected shrimp	D7	Stomach	0.0650244	2.96357	0.355214	0.0642898	2.60774	0.0746175	5.87545	0.137723	0.19239	0.0326832	0.727605	0.0218325	0.149892	2.32324
EL	EHP-infected shrimp	D7	Stomach	0.0373008	1.7644	0.245483	0.0661176	1.283	0.0564529	6.05951	0.119098	0.137359	0.0363171	0.50519	0.0196384	0.120749	2.51949
EL	EHP-infected shrimp	D7	Stomach	0.0514706	1.94203	0.202808	0.126307	1.47328	0.144252	4.26169	0.220436	0.180887	0.0592792	0.531813	0.0446328	0.165607	1.85216
EL	EHP-infected shrimp	D7	Stomach	0.0935903	2.74691	0.485201	0.035405	1.97918	0.0438403	6.06792	0.0928364	0.0727481	0.0184043	0.695542	0.0160715	0.115251	2.17519
NH	Control	D21	Stomach	0.0915661	3.71208	0.388202	0.0395014	1.19714	0.0559619	5.52367	0.0981135	0.0990489	0.0234738	0.537063	0.0205734	0.113226	2.48825
NH	Control	D21	Stomach	0.0909029	2.81026	0.54537	0.138929	1.34604	0.168376	6.25724	0.289375	0.208459	0.0693219	0.568443	0.0511365	0.190749	2.48911
NH	Control	D21	Stomach	0.0717526	2.86923	0.362049	0.0518393	1.36554	0.0716138	5.50333	0.12434	0.1038	0.0272258	0.559505	0.0253974	0.117882	2.4393
NH	Control	D21	Stomach	0.0435362	1.28297	0.3297	0.0852391	0.827114	0.0917619	5.10907	0.119591	0.113304	0.0396796	0.419438	0.0307859	0.124531	2.41921
NH	Control	D21	Stomach	0.0733133	2.17607	0.301877	0.0583154	1.44109	0.0866267	5.62457	0.113074	0.10173	0.0294317	0.475753	0.0292333	0.102936	2.41448
EH	EHP-infected shrimp	D21	Stomach	0.186831	6.32883	0.695012	0.137725	5.80974	0.208304	7.91192	0.351155	0.167874	0.0667575	1.45018	0.0653085	0.283306	2.75063
EH	EHP-infected shrimp	D21	Stomach	0.147982	3.80224	0.714572	0.142611	6.01537	0.202502	8.83043	0.376115	0.204819	0.0682605	1.56384	0.0589528	0.326804	2.63757
EH	EHP-infected shrimp	D21	Stomach	0.146827	6.86332	0.7471	0.135919	6.58805	0.197825	8.68756	0.286194	0.154627	0.0676765	1.85628	0.0571137	0.287607	3.18935
EH	EHP-infected shrimp	D21	Stomach	0.114225	3.03576	0.506759	0.10549	12.2292	0.163241	9.81291	0.267513	0.144966	0.0565007	4.24332	0.0508079	0.291765	3.95873
EH	EHP-infected shrimp	D21	Stomach	0.15148	6.75991	0.755009	0.0836524	13.5321	0.136556	9.13373	0.233192	0.137995	0.0466708	3.59971	0.0459944	0.282918	3.79586
Note: Stomach samples collected on D0 were too small and not enough to perform 5 replicates. Therefore, the samples were divided into triplicate only.

## Sheet: Fig 5
AUC ratios of eicosanoids with 12(S)-HETE-d8 (an internal standard) found in intestines of control and EHP-infected shrimp on days 0, 7, and 21
UD = underlimit of detection
Group	Challenge	Day	Organ	PGD2	PGF2α	15d-PGJ2	5-HEPE	8-HEPE	9-HEPE	12-HEPE	15-HEPE	18-HEPE	5-HETE	8-HETE	9-HETE	11-HETE	12-HETE
Day0	D0	D0	Intestine	0.0155593	1.2939	0.220189	0.0964437	18.4432	0.118723	2.97922	0.322653	0.465467	0.0257801	4.69397	0.0186053	0.102654	0.78095
Day0	D0	D0	Intestine	0.026024	1.46277	0.246177	0.104981	14.9465	0.136396	2.83706	0.330951	0.48422	0.0269599	4.14352	0.0235194	0.102448	0.825175
Day0	D0	D0	Intestine	0.0183094	1.4068	0.218672	0.132234	26.42	0.160446	3.16622	0.443593	0.594573	0.0325752	6.53657	0.0302848	0.122709	0.860486
NL	Control	D7	Intestine	0.0364053	1.03063	0.159836	0.00267979	15.8072	0.00446507	2.17913	0.021107	0.0236136	UD	5.25004	UD	0.0361678	0.795501
NL	Control	D7	Intestine	0.064541	1.04536	0.355371	0.0109698	5.9374	0.0157789	3.00888	0.0281713	0.0422698	UD	1.94745	UD	0.0263204	1.19631
NL	Control	D7	Intestine	0.0967111	1.19565	0.455755	0.00838606	2.45378	0.0093045	2.73194	0.0262289	0.0376876	UD	0.84146	UD	0.0170153	1.18133
NL	Control	D7	Intestine	0.0736164	0.967279	0.543934	0.00372722	2.22388	0.00593571	2.57922	0.0139417	0.0235063	UD	0.867413	UD	0.0123853	1.36532
NL	Control	D7	Intestine	0.0695577	0.632348	0.582895	0.00204662	0.987149	0.00398284	2.37429	0.00843614	0.0141714	UD	0.368817	UD	0.00909729	1.3334
EL	EHP-infected shrimp	D7	Intestine	0.0808028	1.35008	0.400638	0.01629	14.6975	0.0155014	3.34089	0.0526864	0.0870271	0.00296621	4.54223	UD	0.07776	1.19346
EL	EHP-infected shrimp	D7	Intestine	0.0562792	2.02529	0.370219	0.0331513	20.2089	0.0289249	3.37877	0.146649	0.892908	0.00681096	5.37192	UD	0.170225	0.995055
EL	EHP-infected shrimp	D7	Intestine	0.0587107	1.66988	0.233012	0.0245323	28.9602	0.0153071	3.62536	0.0674021	0.168894	0.00660041	8.57829	UD	0.0814899	1.18094
EL	EHP-infected shrimp	D7	Intestine	0.189654	2.56494	0.519876	0.0136277	17.567	0.0131619	4.45928	0.041879	0.0709677	0.00321592	6.80087	UD	0.0812708	1.95202
EL	EHP-infected shrimp	D7	Intestine	0.127867	2.02581	0.369252	0.0201148	18.0483	0.0165797	3.38464	0.0456787	0.107436	0.00556842	6.77644	UD	0.0762627	1.47542
NL	Control	D21	Intestine	0.0777242	1.8369	0.20302	0.0183722	24.1906	0.0220058	2.68116	0.0850767	0.15777	0.00544968	7.81199	UD	0.082685	0.903447
NL	Control	D21	Intestine	0.123139	1.80753	0.271474	0.0343947	28.7987	0.0377651	3.41214	0.131292	0.269505	0.0109773	8.23457	UD	0.0925229	1.02695
NL	Control	D21	Intestine	0.0650676	1.45821	0.232259	0.0181292	22.3992	0.0204237	2.54845	0.0675685	0.123426	0.00437348	6.83105	UD	0.0533569	0.837316
NL	Control	D21	Intestine	0.176409	3.02194	0.509219	0.0152306	16.3117	0.0176337	4.28451	0.0415132	0.0602636	0.00422836	6.54606	UD	0.082986	1.91598
NL	Control	D21	Intestine	0.1297	1.65447	0.336728	0.0100911	10.8556	0.0138788	2.7787	0.0273127	0.044236	0.00211433	4.13534	UD	0.0355097	1.12882
EL	EHP-infected shrimp	D21	Intestine	0.0940676	2.75336	0.404558	0.0400212	19.7293	0.0639505	5.88077	0.212363	0.216736	0.0139107	4.69667	UD	0.092436	1.7425
EL	EHP-infected shrimp	D21	Intestine	0.177467	2.40493	0.638112	0.0412642	28.7569	0.0456382	4.8519	0.216296	0.434551	0.0113226	7.59864	UD	0.118611	1.52005
EL	EHP-infected shrimp	D21	Intestine	0.0817154	3.1861	0.355819	0.0477996	22.9919	0.0547172	4.78835	0.221839	0.281325	0.0134605	6.07884	UD	0.108491	1.45085
EL	EHP-infected shrimp	D21	Intestine	0.163754	1.88776	0.420852	0.0120994	16.7589	0.0125148	3.49714	0.0374547	0.0804644	0.0026942	4.9226	UD	0.0408793	1.19892
EL	EHP-infected shrimp	D21	Intestine	0.107857	1.77369	0.310068	0.0128594	21.5881	0.0176232	3.04719	0.0648124	0.0898978	0.00349589	5.82668	UD	0.0559006	0.909793
Note: Intestine samples collected on D0 were too small and not enough to perform 5 replicates. Therefore, the samples were divided into triplicate only.

## Sheet: Fig 9
AUC ratios of PUFAs with 12(S)-HETE-d8 (an internal standard) found in hepatopancreas of control and EHP-infected shrimp on days 0, 7, and 21
UD = underlimit of detection
Group	Challenge	Day	Organ	ARA	DHA	EPA
D0	D0	D0	Hepatopancreas	8.12546	48.409	62.2215
D0	D0	D0	Hepatopancreas	8.52106	55.1328	68.6229
D0	D0	D0	Hepatopancreas	10.3929	52.3775	66.6625
D0	D0	D0	Hepatopancreas	8.26441	49.1575	66.5812
D0	D0	D0	Hepatopancreas	7.4592	43.2561	57.6001
NL	Control	D7	Hepatopancreas	6.31206	32.1821	46.7914
NL	Control	D7	Hepatopancreas	5.39216	27.767	50.0255
NL	Control	D7	Hepatopancreas	12.5048	46.9538	56.4563
NL	Control	D7	Hepatopancreas	10.1618	44.1743	64.4502
NL	Control	D7	Hepatopancreas	10.0359	50.888	70.2871
EL	EHP-infected shrimp	D7	Hepatopancreas	21.8299	82.9737	132.784
EL	EHP-infected shrimp	D7	Hepatopancreas	17.9809	64.3672	88.6016
EL	EHP-infected shrimp	D7	Hepatopancreas	12.2138	56.9588	56.6679
EL	EHP-infected shrimp	D7	Hepatopancreas	8.96749	37.4468	49.0847
EL	EHP-infected shrimp	D7	Hepatopancreas	22.8087	84.9078	115.093
NH	Control	D21	Hepatopancreas	16.4187	66.5348	69.3305
NH	Control	D21	Hepatopancreas	9.52421	46.8598	53.5798
NH	Control	D21	Hepatopancreas	18.246	69.404	74.5448
NH	Control	D21	Hepatopancreas	12.1153	45.492	63.9459
NH	Control	D21	Hepatopancreas	12.5217	50.847	59.3291
EH	EHP-infected shrimp	D21	Hepatopancreas	16.5533	42.203	75.6382
EH	EHP-infected shrimp	D21	Hepatopancreas	21.6285	53.9691	93.2141
EH	EHP-infected shrimp	D21	Hepatopancreas	17.5701	47.9942	67.405
EH	EHP-infected shrimp	D21	Hepatopancreas	16.4434	45.082	84.3114
EH	EHP-infected shrimp	D21	Hepatopancreas	19.1189	57.9048	77.2324
Day0	D0	D0	Stomach	17.6793	45.1838	61.3998
Day0	D0	D0	Stomach	18.8326	50.7498	60.428
Day0	D0	D0	Stomach	18.9339	49.2013	71.8569
NL	Control	D7	Stomach	17.703	42.016	56.4721
NL	Control	D7	Stomach	15.0065	40.9911	48.2656
NL	Control	D7	Stomach	18.8146	51.4846	64.4798
NL	Control	D7	Stomach	16.4971	44.8908	56.1873
NL	Control	D7	Stomach	15.3065	39.8405	49.7613
EL	EHP-infected shrimp	D7	Stomach	23.3675	55.9358	66.283
EL	EHP-infected shrimp	D7	Stomach	19.9439	45.2475	61.8423
EL	EHP-infected shrimp	D7	Stomach	20.834	50.4253	68.1756
EL	EHP-infected shrimp	D7	Stomach	17.4871	38.8993	51.0339
EL	EHP-infected shrimp	D7	Stomach	17.2988	41.6625	62.9527
NH	Control	D21	Stomach	15.6916	35.7001	64.7541
NH	Control	D21	Stomach	16.9308	39.493	76.8232
NH	Control	D21	Stomach	20.0328	50.0076	65.5719
NH	Control	D21	Stomach	14.1157	33.2929	59.9632
NH	Control	D21	Stomach	17.1247	40.8839	74.803
EH	EHP-infected shrimp	D21	Stomach	21.8112	47.1054	101.131
EH	EHP-infected shrimp	D21	Stomach	19.4913	45.7928	94.2262
EH	EHP-infected shrimp	D21	Stomach	27.7564	60.3486	106.844
EH	EHP-infected shrimp	D21	Stomach	18.6006	48.1022	90.2552
EH	EHP-infected shrimp	D21	Stomach	20.2108	49.7978	101.086
Day0	D0	D0	Intestine	0.60918	4.4311	6.30653
Day0	D0	D0	Intestine	0.503153	4.61058	5.91467
Day0	D0	D0	Intestine	0.660276	5.37921	6.69221
NL	Control	D7	Intestine	0.322117	3.4757	2.86265
NL	Control	D7	Intestine	0.440025	3.1758	4.05798
NL	Control	D7	Intestine	0.435693	3.4284	4.37069
NL	Control	D7	Intestine	0.256459	5.40733	2.76277
NL	Control	D7	Intestine	0.198432	5.21396	2.27508
EL	EHP-infected shrimp	D7	Intestine	0.520952	4.35495	6.66733
EL	EHP-infected shrimp	D7	Intestine	0.548458	4.56226	8.25416
EL	EHP-infected shrimp	D7	Intestine	1.03849	4.1074	5.96375
EL	EHP-infected shrimp	D7	Intestine	0.439086	4.02018	5.89417
EL	EHP-infected shrimp	D7	Intestine	0.426036	4.17768	4.7011
NL	Control	D21	Intestine	0.49202	3.6428	5.02927
NL	Control	D21	Intestine	0.651626	4.89388	7.21156
NL	Control	D21	Intestine	0.902059	3.67075	4.92022
NL	Control	D21	Intestine	0.762429	4.3599	5.9422
NL	Control	D21	Intestine	0.336982	3.37708	3.59187
EL	EHP-infected shrimp	D21	Intestine	0.851235	5.97694	12.9743
EL	EHP-infected shrimp	D21	Intestine	1.05999	6.08662	12.42
EL	EHP-infected shrimp	D21	Intestine	1.83056	6.37077	13.9288
EL	EHP-infected shrimp	D21	Intestine	0.305725	4.14374	5.33058
EL	EHP-infected shrimp	D21	Intestine	0.591495	4.94315	8.93592

## Sheet: Dunnet for control
HP
Descriptives
		N	Mean	Std. Deviation	Std. Error	95% Confidence Interval for Mean		Minimum	Maximum		Test of Homogeneity of Variances						ANOVA									Multiple Comparisons
						Lower Bound	Upper Bound					Levene Statistic	df1	df2	Sig.				Sum of Squares	df	Mean Square	F	Sig.	Sig. letter		Dunnett t (2-sided)
PGF2A	d0	5	0.00969098	0.0010331	0.000462016	0.00840822	0.0109737	0.00850738	0.0106448		PGF2A	5.63928	2	10	0.0229239		PGF2A	Between Groups	4.55908e-06	2	2.27954e-06	0.203408	0.819239	not sig		Dependent Variable	(I) GROUP	(J) GROUP	Mean Difference (I-J)	Std. Error	Sig.	95% Confidence Interval
	d7	3	0.00847265	0.00307914	0.00177774	0.000823645	0.0161217	0.00600003	0.0119216		PGJ2	3.6886	2	12	0.0564081			Within Groups	0.000112067	10	1.12067e-05											Lower Bound	Upper Bound	Sig. letter
	d21	5	0.00999384	0.00471264	0.00210756	0.00414232	0.0158454	0.00584954	0.0170825		HETE5	7.37621	2	12	0.00814535			Total	0.000116626	12						PGF2A	d7	d0	-0.00121833	0.00244477	0.843868	-0.00752418	0.00508752	not sig
	Total	13	0.00952631	0.00311751	0.000864642	0.00764242	0.0114102	0.00584954	0.0170825		HETE8	0.433198	2	12	0.658182		PGJ2	Between Groups	0.0208229	2	0.0104114	1.50662	0.260759	not sig			d21	d0	0.000302855	0.00211724	0.985693	-0.00515817	0.00576388	not sig
PGJ2	d0	5	0.160986	0.0394762	0.0176543	0.11197	0.210002	0.115748	0.217307		HETE9	10.3337	2	12	0.00245697			Within Groups	0.0829252	12	0.00691044					PGJ2	d7	d0	0.0899705	0.0525754	0.192294	-0.0415929	0.221534	not sig
	d7	5	0.250956	0.119267	0.0533379	0.102866	0.399046	0.111434	0.399129		HETE11	4.07288	2	12	0.0446669			Total	0.103748	14							d21	d0	0.0317247	0.0525754	0.775249	-0.0998387	0.163288	not sig
	d21	5	0.19271	0.070344	0.0314588	0.105367	0.280054	0.116105	0.304298		HETE12R	2.4572	2	12	0.127511		HETE5	Between Groups	0.0231549	2	0.0115775	3.44069	0.0658999	not sig		HETE5	d7	d0	-0.0448052	0.0366872	0.394644	-0.13661	0.0469998	not sig
	Total	15	0.201551	0.0860847	0.022227	0.153879	0.249223	0.111434	0.399129		HEPE5	14.3459	2	12	0.000657718			Within Groups	0.0403784	12	0.00336487						d21	d0	-0.0961647	0.0366872	0.0403947	-0.18797	-0.00435973	#
HETE5	d0	5	0.151467	0.050921	0.0227726	0.08824	0.214694	0.109986	0.236982		HEPE8	2.4218	2	12	0.13076			Total	0.0635334	14						HETE8	d7	d0	-7.20862	5.50444	0.34999	-20.9828	6.56556	not sig
	d7	5	0.106662	0.0843034	0.0377016	0.00198498	0.211338	0.0366326	0.218281		HEPE9	4.10943	2	12	0.0437067		HETE8	Between Groups	144.075	2	72.0374	0.951023	0.413633	not sig			d21	d0	-1.54292	5.50444	0.944508	-15.3171	12.2313	not sig
	d21	5	0.055302	0.0198642	0.00888356	0.0306373	0.0799667	0.0365247	0.0847336		HEPE12	1.46856	2	12	0.268834			Within Groups	908.966	12	75.7472					HETE9	d7	d0	-0.0338308	0.0392142	0.6078	-0.131959	0.0642979	not sig
	Total	15	0.104477	0.0673654	0.0173937	0.067171	0.141782	0.0365247	0.236982		HEPE15	1.54406	2	12	0.253091			Total	1053.04	14							d21	d0	-0.0578972	0.0392142	0.275569	-0.156026	0.0402314	not sig
HETE8	d0	5	55.2694	7.44934	3.33144	46.0198	64.5189	44.0027	64.8122		HEPE18	1.01913	2	12	0.390128		HETE9	Between Groups	0.00845967	2	0.00422984	1.10026	0.364134	not sig		HETE11	d7	d0	-0.0333383	0.027491	0.399172	-0.102131	0.0354545	not sig
	d7	5	48.0607	9.84292	4.40189	35.8391	60.2823	38.5652	62.8519		ARA	4.60934	2	12	0.0327174			Within Groups	0.0461326	12	0.00384439						d21	d0	-0.0578627	0.027491	0.100386	-0.126656	0.0109302	not sig
	d21	5	53.7264	8.65251	3.86952	42.9829	64.47	44.7075	66.6997		DHA	6.11597	2	12	0.0147489			Total	0.0545923	14						HETE12R	d7	d0	-50.6764	2.80394	2.01782e-08	-57.6929	-43.6599	##
	Total	15	52.3522	8.67279	2.2393	47.5494	57.155	38.5652	66.6997		EPA	1.64886	2	12	0.232985		HETE11	Between Groups	0.00843496	2	0.00421748	2.23219	0.149904	not sig			d21	d0	-51.0004	2.80394	2.01155e-08	-58.0169	-43.9839	##
HETE9	d0	5	0.155834	0.0458749	0.0205159	0.0988732	0.212796	0.113095	0.227368									Within Groups	0.0226727	12	0.00188939					HEPE5	d7	d0	-0.136493	0.0717634	0.141214	-0.316072	0.0430861	not sig
	d7	5	0.122004	0.0924384	0.0413397	0.00722627	0.236781	0.0495076	0.236727									Total	0.0311077	14							d21	d0	-0.27846	0.0717634	0.00409575	-0.458038	-0.0988805	##
	d21	5	0.0979372	0.0297287	0.0132951	0.0610241	0.13485	0.0650993	0.141953								HETE12R	Between Groups	8615.41	2	4307.7	219.164	3.58027e-10	**		HEPE8	d7	d0	7.05594	20.0605	0.914557	-43.1429	57.2548	not sig
	Total	15	0.125258	0.0624456	0.0161234	0.0906772	0.15984	0.0495076	0.236727									Within Groups	235.862	12	19.6552						d21	d0	1.34407	20.0605	0.996708	-48.8548	51.5429	not sig
HETE11	d0	5	0.104129	0.0379339	0.0169646	0.0570282	0.151231	0.0628668	0.153242									Total	8851.27	14						HEPE9	d7	d0	-0.176967	0.0767953	0.0710139	-0.369137	0.0152036	not sig
	d7	5	0.0707911	0.0590217	0.0263953	-0.0024941	0.144076	0.0264207	0.153377								HEPE5	Between Groups	0.193874	2	0.0969371	7.52911	0.00760837	**			d21	d0	-0.234285	0.0767953	0.0185005	-0.426456	-0.0421148	#
	d21	5	0.0462667	0.0273061	0.0122117	0.0123617	0.0801717	0.0262201	0.0892112									Within Groups	0.1545	12	0.012875					HEPE12	d7	d0	0.254052	3.32198	0.995714	-8.0588	8.5669	not sig
	Total	15	0.073729	0.0471378	0.0121709	0.047625	0.0998331	0.0262201	0.153377									Total	0.348374	14							d21	d0	-1.7478	3.32198	0.822241	-10.0607	6.56504	not sig
HETE12R	d0	5	55.2694	7.44934	3.33144	46.0198	64.5189	44.0027	64.8122								HEPE8	Between Groups	140.364	2	70.1819	0.0697594	0.932994	not sig		HEPE15	d7	d0	-0.400393	0.110954	0.00668669	-0.678043	-0.122744	##
	d7	5	4.59295	1.25487	0.561195	3.03483	6.15108	3.12064	6.15506									Within Groups	12072.7	12	1006.06						d21	d0	-0.487835	0.110954	0.00164244	-0.765485	-0.210186	##
	d21	5	4.26895	1.37776	0.616151	2.55824	5.97966	2.43222	6.23369									Total	12213	14						HEPE18	d7	d0	-0.0536622	0.0697116	0.668236	-0.228107	0.120782	not sig
	Total	15	21.3771	25.1443	6.49222	7.45266	35.3015	2.43222	64.8122								HEPE9	Between Groups	0.149154	2	0.0745769	5.05819	0.0255154	*			d21	d0	-0.192036	0.0697116	0.0317302	-0.36648	-0.0175915	#
HEPE5	d0	5	0.398962	0.0799897	0.0357725	0.299642	0.498283	0.335004	0.533095									Within Groups	0.176925	12	0.0147438					ARA	d7	d0	0.328744	1.72336	0.973747	-3.98376	4.64124	not sig
	d7	5	0.262469	0.17606	0.0787365	0.0438619	0.481077	0.111517	0.468973									Total	0.326079	14							d21	d0	5.21258	1.72336	0.0194049	0.900081	9.52508	#
	d21	5	0.120503	0.0350626	0.0156805	0.0769668	0.164039	0.0844528	0.168537								HEPE12	Between Groups	11.878	2	5.93899	0.215267	0.809373	not sig		DHA	d7	d0	-9.27353	5.73149	0.222491	-23.6159	5.06882	not sig
	Total	15	0.260645	0.157746	0.0407299	0.173288	0.348002	0.0844528	0.533095									Within Groups	331.067	12	27.5889						d21	d0	6.16092	5.73149	0.476189	-8.18143	20.5033	not sig
HEPE8	d0	5	144.535	25.9012	11.5834	112.375	176.696	104.315	166.491									Total	342.945	14						EPA	d7	d0	-6.73556	4.93953	0.32447	-19.0961	5.62498	not sig
	d7	5	151.591	42.342	18.9359	99.0166	204.166	112.968	206.882								HEPE15	Between Groups	0.676574	2	0.338287	10.9915	0.00193876	**			d21	d0	-0.19163	4.93953	0.998895	-12.5522	12.1689	not sig
	d21	5	145.879	23.5468	10.5304	116.642	175.116	120.272	182.802									Within Groups	0.369327	12	0.0307772					*	The mean difference is significant at the .05 level.
	Total	15	147.335	29.5357	7.6261	130.979	163.692	104.315	206.882									Total	1.0459	14						a	Dunnett t-tests treat one group as a control, and compare all other groups against it.
HEPE9	d0	5	0.41824	0.113259	0.050651	0.27761	0.55887	0.266758	0.580123								HEPE18	Between Groups	0.0981745	2	0.0490873	4.04035	0.0455422	*
	d7	5	0.241273	0.162829	0.0728196	0.0390937	0.443453	0.110122	0.423311									Within Groups	0.145791	12	0.0121493
	d21	5	0.183955	0.0699304	0.0312738	0.0971247	0.270785	0.118498	0.302309									Total	0.243966	14
	Total	15	0.281156	0.152615	0.0394051	0.196641	0.365671	0.110122	0.580123								ARA	Between Groups	85.2183	2	42.6091	5.73864	0.017832	*
HEPE12	d0	5	17.9646	5.59672	2.50293	11.0153	24.9138	11.166	22.8293									Within Groups	89.0994	12	7.42495
	d7	5	18.2186	5.85581	2.6188	10.9477	25.4896	12.7856	24.7253									Total	174.318	14
	d21	5	16.2168	4.14162	1.85219	11.0743	21.3593	12.6047	21.7105								DHA	Between Groups	603.629	2	301.815	3.67506	0.0568834	not sig
	Total	15	17.4667	4.94935	1.27792	14.7258	20.2075	11.166	24.7253									Within Groups	985.501	12	82.1251
HEPE15	d0	5	0.795955	0.224613	0.10045	0.517061	1.07485	0.471309	1.04235									Total	1589.13	14
	d7	5	0.395562	0.187215	0.083725	0.163104	0.62802	0.234667	0.706513								EPA	Between Groups	147.046	2	73.523	1.20535	0.333409	not sig
	d21	5	0.30812	0.0826519	0.0369631	0.205494	0.410746	0.241522	0.410954									Within Groups	731.968	12	60.9973
	Total	15	0.499879	0.273326	0.0705725	0.348516	0.651242	0.234667	1.04235									Total	879.014	14
HEPE18	d0	5	0.77071	0.127986	0.0572371	0.611794	0.929626	0.69838	0.99527
	d7	5	0.717048	0.129279	0.0578154	0.556527	0.877569	0.508968	0.825838
	d21	5	0.578674	0.0579158	0.0259007	0.506762	0.650586	0.480123	0.625663
	Total	15	0.688811	0.132008	0.0340843	0.615707	0.761914	0.480123	0.99527
ARA	d0	5	8.5526	1.10098	0.492374	7.18555	9.91965	7.4592	10.3929
	d7	5	8.88134	2.95287	1.32056	5.21488	12.5478	5.39216	12.5048
	d21	5	13.7652	3.5133	1.5712	9.40285	18.1275	9.52421	18.246
	Total	15	10.3997	3.52863	0.91109	8.44562	12.3538	5.39216	18.246
DHA	d0	5	49.6666	4.4767	2.00204	44.108	55.2252	43.2561	55.1328
	d7	5	40.3931	9.92877	4.44028	28.0649	52.7213	27.767	50.888
	d21	5	55.8275	11.3028	5.05478	41.7932	69.8618	45.492	69.404
	Total	15	48.6291	10.6541	2.75087	42.729	54.5291	27.767	69.404
EPA	d0	5	64.3376	4.43492	1.98335	58.831	69.8443	57.6001	68.6229
	d7	5	57.6021	9.79022	4.37832	45.4459	69.7582	46.7914	70.2871
	d21	5	64.146	8.21432	3.67355	53.9466	74.3454	53.5798	74.5448
	Total	15	62.0286	7.9238	2.04592	57.6405	66.4166	46.7914	74.5448
ST
Descriptives											Test of Homogeneity of Variances						ANOVA									Multiple Comparisons
		N	Mean	Std. Deviation	Std. Error	95% Confidence Interval for Mean		Minimum	Maximum			Levene Statistic	df1	df2	Sig.				Sum of Squares	df	Mean Square	F	Sig.	Sig. letter		Dunnett t (2-sided)
						Lower Bound	Upper Bound				PGD2	1.9836	2	10	0.188128		PGD2	Between Groups	0.0104255	2	0.00521273	22.7486	0.000189953	**		Dependent Variable	(I) GROUP	(J) GROUP	Mean Difference (I-J)	Std. Error	Sig.	95% Confidence Interval
PGD2	d0	3	0	0	0	0	0	0	0		PGF2A	2.12903	2	10	0.169706			Within Groups	0.00229145	10	0.000229145											Lower Bound	Upper Bound	Sig. letter
	d7	5	0.0407279	0.0138189	0.00617998	0.0235695	0.0578863	0.0315824	0.0651234		PGJ2	0.878164	2	10	0.445289			Total	0.0127169	12						PGD2	d7	d0	0.0407279	0.0110549	0.00747042	0.0126357	0.0688201	##
	d21	5	0.0742142	0.0195423	0.00873959	0.0499492	0.0984792	0.0435362	0.0915661		HETE5	3.86817	2	10	0.0569743		PGF2A	Between Groups	11.3103	2	5.65514	8.8288	0.00617913	**			d21	d0	0.0742142	0.0110549	9.65693e-05	0.046122	0.102306	##
	Total	13	0.0442085	0.0325537	0.00902877	0.0245365	0.0638805	0	0.0915661		HETE8	2.55901	2	10	0.126627			Within Groups	6.40533	10	0.640533					PGF2A	d7	d0	1.25263	0.584481	0.0963666	-0.232622	2.73789	not sig
PGF2A	d0	3	0.138081	0.0353343	0.0204003	0.0503061	0.225857	0.109089	0.177439		HETE9	2.08027	2	10	0.175631			Total	17.7156	12							d21	d0	2.43204	0.584481	0.00347782	0.946785	3.9173	##
	d7	5	1.39072	0.885944	0.396206	0.29067	2.49076	0.637414	2.88026		HETE11	0.790427	2	10	0.480062		PGJ2	Between Groups	0.0647386	2	0.0323693	6.38616	0.0163292	*		PGJ2	d7	d0	0.0770152	0.0519932	0.267759	-0.0551074	0.209138	not sig
	d21	5	2.57012	0.903223	0.403934	1.44862	3.69162	1.28297	3.71208		HETE12R	6.96518	2	10	0.0127425			Within Groups	0.0506867	10	0.00506867						d21	d0	0.180141	0.0519932	0.0107049	0.048018	0.312263	#
	Total	13	1.55526	1.21503	0.336989	0.821028	2.2895	0.109089	3.71208		HEPE5	7.41893	2	10	0.0105786			Total	0.115425	12						HETE5	d7	d0	-0.170093	0.0168592	2.72803e-06	-0.212934	-0.127251	##
PGJ2	d0	3	0.205299	0.0311389	0.0179781	0.127946	0.282652	0.184585	0.241109		HEPE8	2.46497	2	10	0.134806		HETE5	Between Groups	0.0613975	2	0.0306987	57.6032	3.24989e-06	**			d21	d0	-0.154516	0.0168592	6.49998e-06	-0.197358	-0.111675	##
	d7	5	0.282314	0.0559582	0.0250253	0.212833	0.351796	0.214931	0.366302		HEPE9	2.39275	2	10	0.14152			Within Groups	0.00532935	10	0.000532935					HETE8	d7	d0	0.0240815	0.214195	0.989776	-0.520221	0.568384	not sig
	d21	5	0.38544	0.0951606	0.0425571	0.267282	0.503597	0.301877	0.54537		HEPE12	1.63968	2	10	0.242167			Total	0.0667268	12							d21	d0	-0.2405	0.214195	0.435149	-0.784802	0.303803	not sig
	Total	13	0.304205	0.0980753	0.0272012	0.244939	0.363472	0.184585	0.54537		HEPE15	4.19193	2	10	0.0476229		HETE8	Between Groups	0.202029	2	0.101015	1.17426	0.348277	not sig		HETE9	d7	d0	-0.0982829	0.00944298	2.05491e-06	-0.122279	-0.0742868	##
HETE5	d0	3	0.192343	0.0429036	0.0247704	0.0857645	0.298921	0.146538	0.23159		HEPE18	0.657637	2	10	0.539107			Within Groups	0.860241	10	0.0860241						d21	d0	-0.088136	0.00944298	5.51911e-06	-0.112132	-0.06414	##
	d7	5	0.0222505	0.0081189	0.00363088	0.0121695	0.0323314	0.013128	0.0343543		ARA	0.896547	2	10	0.438391			Total	1.06227	12						HETE11	d7	d0	-0.136213	0.030159	0.00200266	-0.212852	-0.0595741	##
	d21	5	0.0378266	0.0186027	0.00831938	0.0147283	0.0609249	0.0234738	0.0693219		DHA	0.537096	2	10	0.600399		HETE9	Between Groups	0.0203066	2	0.0101533	60.7279	2.54742e-06	**			d21	d0	-0.12645	0.030159	0.00330836	-0.203089	-0.0498113	##
	Total	13	0.0674934	0.0745692	0.0206818	0.0224317	0.112555	0.013128	0.23159		EPA	0.217295	2	10	0.808394			Within Groups	0.00167194	10	0.000167194					HETE12R	d7	d0	0.00262809	0.112961	0.999559	-0.284424	0.28968	not sig
HETE8	d0	3	0.75254	0.128483	0.0741796	0.433371	1.07171	0.676615	0.900886									Total	0.0219786	12							d21	d0	0.633654	0.112961	0.000408402	0.346602	0.920706	##
	d7	5	0.776622	0.450353	0.201404	0.217434	1.33581	0.357601	1.54349								HETE11	Between Groups	0.0400412	2	0.0200206	11.7393	0.00237775	**		HEPE5	d7	d0	-0.325925	0.0385405	1.33068e-05	-0.423863	-0.227988	##
	d21	5	0.51204	0.063151	0.028242	0.433628	0.590453	0.419438	0.568443									Within Groups	0.0170544	10	0.00170544						d21	d0	-0.292831	0.0385405	3.3882e-05	-0.390768	-0.194894	##
	Total	13	0.669302	0.297527	0.0825192	0.489508	0.849096	0.357601	1.54349									Total	0.0570956	12						HEPE8	d7	d0	0.631397	0.527745	0.395978	-0.709685	1.97248	not sig
HETE9	d0	3	0.119561	0.0222924	0.0128705	0.064184	0.174939	0.0981407	0.142634								HETE12R	Between Groups	1.22905	2	0.614527	25.6851	0.000114872	**			d21	d0	0.0777356	0.527745	0.982554	-1.26335	1.41882	not sig
	d7	5	0.0212784	0.00570507	0.00255138	0.0141946	0.0283622	0.0148947	0.0294267									Within Groups	0.239255	10	0.0239255					HEPE9	d7	d0	-0.329468	0.0322675	2.44664e-06	-0.411464	-0.247471	##
	d21	5	0.0314253	0.011703	0.00523376	0.016894	0.0459565	0.0205734	0.0511365									Total	1.46831	12							d21	d0	-0.288525	0.0322675	8.1077e-06	-0.370522	-0.206528	##
	Total	13	0.0478617	0.0427966	0.0118696	0.022	0.0737235	0.0148947	0.142634								HEPE5	Between Groups	0.223619	2	0.111809	40.146	1.6663e-05	**		HEPE12	d7	d0	0.477946	0.457096	0.478746	-0.683605	1.6395	not sig
HETE11	d0	3	0.256315	0.0570418	0.0329331	0.114615	0.398015	0.190888	0.295602									Within Groups	0.0278507	10	0.00278507						d21	d0	1.56587	0.457096	0.0114167	0.404317	2.72742	#
	d7	5	0.120102	0.0376361	0.0168314	0.0733708	0.166834	0.0899438	0.184708									Total	0.251469	12						HEPE15	d7	d0	-0.608447	0.068296	8.37729e-06	-0.781997	-0.434896	##
	d21	5	0.129865	0.034932	0.015622	0.0864912	0.173239	0.102936	0.190749								HEPE8	Between Groups	1.05647	2	0.528235	1.01153	0.398039	not sig			d21	d0	-0.564994	0.068296	1.61544e-05	-0.738545	-0.391444	##
	Total	13	0.155291	0.068978	0.0191311	0.113608	0.196974	0.0899438	0.295602									Within Groups	5.22216	10	0.522216					HEPE18	d7	d0	-0.197234	0.0279248	6.31379e-05	-0.268195	-0.126272	##
HETE12R	d0	3	1.81642	0.0126658	0.00731262	1.78496	1.84788	1.80183	1.82458									Total	6.27863	12							d21	d0	-0.17934	0.0279248	0.000139096	-0.250301	-0.108379	##
	d7	5	1.81905	0.24167	0.108078	1.51898	2.11912	1.57244	2.18305								HEPE9	Between Groups	0.224526	2	0.112263	57.5048	3.27553e-06	**		ARA	d7	d0	-1.81637	1.2712	0.288548	-5.04669	1.41394	not sig
	d21	5	2.45007	0.0364583	0.0163046	2.4048	2.49534	2.41448	2.48911									Within Groups	0.0195224	10	0.00195224						d21	d0	-1.70283	1.2712	0.32687	-4.93315	1.52748	not sig
	Total	13	2.06114	0.349799	0.0970167	1.84976	2.27252	1.57244	2.48911									Total	0.244048	12						DHA	d7	d0	-4.53367	3.78119	0.394638	-14.1423	5.07492	not sig
HEPE5	d0	3	0.367596	0.102003	0.0588917	0.114205	0.620987	0.253537	0.450073								HEPE12	Between Groups	5.36885	2	2.68443	6.85228	0.0133611	*			d21	d0	-8.50278	3.78119	0.0811242	-18.1114	1.10581	not sig
	d7	5	0.0416705	0.0139182	0.00622442	0.0243888	0.0589523	0.0266085	0.0623462									Within Groups	3.91757	10	0.391757					EPA	d7	d0	-9.52833	4.90418	0.132881	-21.9906	2.93394	not sig
	d21	5	0.0747648	0.0395803	0.0177009	0.0256194	0.12391	0.0395014	0.138929									Total	9.28642	12							d21	d0	3.82152	4.90418	0.644922	-8.64075	16.2838	not sig
	Total	13	0.129613	0.144761	0.0401495	0.0421344	0.217091	0.0266085	0.450073								HEPE15	Between Groups	0.799122	2	0.399561	45.6869	9.34053e-06	**		*	The mean difference is significant at the .05 level.
HEPE8	d0	3	1.15765	0.197711	0.114149	0.666506	1.64879	0.980327	1.37084									Within Groups	0.0874564	10	0.00874564					a	Dunnett t-tests treat one group as a control, and compare all other groups against it.
	d7	5	1.78905	1.10729	0.495194	0.414168	3.16392	0.77826	3.67214									Total	0.886579	12
	d21	5	1.23538	0.244768	0.109464	0.931464	1.5393	0.827114	1.44109								HEPE18	Between Groups	0.0826125	2	0.0413062	28.251	7.68819e-05	**
	Total	13	1.43039	0.723339	0.200618	0.993282	1.8675	0.77826	3.67214									Within Groups	0.0146211	10	0.00146211
HEPE9	d0	3	0.383393	0.0724146	0.0418086	0.203505	0.563281	0.303933	0.445672									Total	0.0972336	12
	d7	5	0.0539254	0.0193598	0.00865796	0.029887	0.0779637	0.0311553	0.0816022								ARA	Between Groups	7.17732	2	3.58866	1.18441	0.345429	not sig
	d21	5	0.094868	0.0434034	0.0194106	0.0409756	0.14876	0.0559619	0.168376									Within Groups	30.2991	10	3.02991
	Total	13	0.145704	0.142609	0.0395527	0.0595257	0.231881	0.0311553	0.445672									Total	37.4764	12
HEPE12	d0	3	4.03771	0.347143	0.200423	3.17535	4.90006	3.68946	4.38374								DHA	Between Groups	137.432	2	68.716	2.5633	0.126268	not sig
	d7	5	4.51565	0.864272	0.386514	3.44252	5.58879	3.9321	5.97239									Within Groups	268.076	10	26.8076
	d21	5	5.60358	0.414936	0.185565	5.08837	6.11879	5.10907	6.25724									Total	405.508	12
	Total	13	4.82379	0.879698	0.243984	4.29219	5.35539	3.68946	6.25724								EPA	Between Groups	464.336	2	232.168	5.14836	0.0290317	*
HEPE15	d0	3	0.713893	0.171661	0.0991084	0.287464	1.14032	0.528634	0.86757									Within Groups	450.955	10	45.0955
	d7	5	0.105446	0.0294249	0.0131592	0.0689103	0.141982	0.0739388	0.151025									Total	915.291	12
	d21	5	0.148899	0.079149	0.0353965	0.0506223	0.247175	0.0981135	0.289375
	Total	13	0.262569	0.271812	0.075387	0.0983154	0.426824	0.0739388	0.86757
HEPE18	d0	3	0.304608	0.0374143	0.0216011	0.211666	0.39755	0.273272	0.346032
	d7	5	0.107375	0.0276372	0.0123597	0.0730586	0.141691	0.0686473	0.146661
	d21	5	0.125268	0.0468141	0.0209359	0.067141	0.183396	0.0990489	0.208459
	Total	13	0.159772	0.0900156	0.0249658	0.105376	0.214168	0.0686473	0.346032
ARA	d0	3	18.4819	0.69695	0.402384	16.7506	20.2133	17.6793	18.9339
	d7	5	16.6656	1.60643	0.718418	14.6709	18.6602	15.0065	18.8146
	d21	5	16.7791	2.17974	0.974811	14.0726	19.4856	14.1157	20.0328
	Total	13	17.1284	1.76721	0.490136	16.0605	18.1963	14.1157	20.0328
DHA	d0	3	48.3783	2.87283	1.65863	41.2418	55.5148	45.1838	50.7498
	d7	5	43.8446	4.66324	2.08547	38.0544	49.6348	39.8405	51.4846
	d21	5	39.8755	6.41456	2.86868	31.9108	47.8402	33.2929	50.0076
	Total	13	43.3643	5.81312	1.61227	39.8514	46.8771	33.2929	51.4846
EPA	d0	3	64.5616	6.33661	3.65844	48.8206	80.3026	60.428	71.8569
	d7	5	55.0332	6.44658	2.883	47.0287	63.0377	48.2656	64.4798
	d21	5	68.3831	7.14871	3.197	59.5068	77.2594	59.9632	76.8232
	Total	13	62.3666	8.73351	2.42224	57.089	67.6442	48.2656	76.8232
IN
Descriptives											Test of Homogeneity of Variances						ANOVA									Multiple Comparisons
		N	Mean	Std. Deviation	Std. Error	95% Confidence Interval for Mean		Minimum	Maximum			Levene Statistic	df1	df2	Sig.				Sum of Squares	df	Mean Square	F	Sig.	Sig. letter		Dunnett t (2-sided)
						Lower Bound	Upper Bound				PGD2	3.40958	2	10	0.0742982		PGD2	Between Groups	0.0170849	2	0.00854244	8.66232	0.0065649	**		Dependent Variable	(I) GROUP	(J) GROUP	Mean Difference (I-J)	Std. Error	Sig.	95% Confidence Interval
PGD2	d0	3	0.0199643	0.00542507	0.00313216	0.00648766	0.0334409	0.0155593	0.026024		PGF2A	2.33133	2	10	0.147549			Within Groups	0.00986161	10	0.000986161											Lower Bound	Upper Bound	Sig. letter
	d7	5	0.0681663	0.0216122	0.00966528	0.0413312	0.0950014	0.0364053	0.0967111		PGJ2	2.59876	2	10	0.123349			Total	0.0269465	12						PGD2	d7	d0	0.048202	0.0229337	0.103042	-0.0100759	0.10648	not sig
	d21	5	0.114408	0.0445376	0.0199178	0.0591073	0.169709	0.0650676	0.176409		HETE5	0.137047	1	6	0.723951		PGF2A	Between Groups	2.42239	2	1.21119	7.12396	0.0119297	*			d21	d0	0.0944438	0.0229337	0.0037214	0.0361658	0.152722	##
	Total	13	0.074828	0.0473871	0.0131428	0.0461923	0.103464	0.0155593	0.176409		HETE8	0.204019	2	10	0.818758			Within Groups	1.70017	10	0.170017					PGF2A	d7	d0	-0.413568	0.301124	0.311907	-1.17877	0.351634	not sig
PGF2A	d0	3	1.38782	0.0860187	0.0496629	1.17414	1.6015	1.2939	1.46277		HETE11	4.39221	2	10	0.0427574			Total	4.12256	12							d21	d0	0.567987	0.301124	0.145304	-0.197215	1.33319	not sig
	d7	5	0.974251	0.208684	0.0933265	0.715135	1.23337	0.632348	1.19565		HETE12R	1.85375	2	10	0.206637		PGJ2	Between Groups	0.0728379	2	0.036419	2.08244	0.175361	not sig		PGJ2	d7	d0	0.191212	0.0965776	0.125303	-0.0542064	0.436631	not sig
	d21	5	1.95581	0.614649	0.274879	1.19262	2.719	1.45821	3.02194		HEPE5	4.15612	2	10	0.0485615			Within Groups	0.174886	10	0.0174886						d21	d0	0.0821941	0.0965776	0.598297	-0.163224	0.327613	not sig
	Total	13	1.44721	0.586128	0.162563	1.09302	1.80141	0.632348	3.02194		HEPE8	0.210157	2	10	0.813947			Total	0.247723	12						HETE8	d7	d0	-3.26965	1.24573	0.04349	-6.43523	-0.104065	#
PGJ2	d0	3	0.228346	0.0154605	0.00892615	0.18994	0.266752	0.218672	0.246177		HEPE9	2.83433	2	10	0.105886		HETE5	Between Groups	0.000992714	1	0.000992714	84.256	9.41912e-05	**			d21	d0	1.58712	1.24573	0.357314	-1.57846	4.7527	not sig
	d7	5	0.419558	0.169583	0.0758399	0.208993	0.630123	0.159836	0.582895		HEPE12	3.7313	2	10	0.0615823			Within Groups	7.06927e-05	6	1.17821e-05					HETE11	d7	d0	-0.0890731	0.012774	7.0335e-05	-0.121534	-0.0566125	##
	d21	5	0.31054	0.121834	0.0544857	0.159263	0.461817	0.20302	0.509219		HEPE15	6.21079	2	10	0.0176469			Total	0.00106341	7							d21	d0	-0.0398582	0.012774	0.0189669	-0.0723188	-0.00739759	#
	Total	13	0.333502	0.143679	0.0398494	0.246678	0.420326	0.159836	0.582895		HEPE18	3.58376	2	10	0.0670597		HETE8	Between Groups	60.6037	2	30.3019	10.4141	0.00359134	**		HETE12R	d7	d0	0.352169	0.227343	0.242659	-0.225543	0.929882	not sig
HETE5	d0	3	0.0284384	0.00363083	0.00209626	0.0194189	0.0374578	0.0257801	0.0325752		ARA	2.42344	2	10	0.138619			Within Groups	29.0969	10	2.90969						d21	d0	0.340299	0.227343	0.261808	-0.237414	0.918012	not sig
	d7	0	.	.	.	.	.	.	.		DHA	6.30648	2	10	0.0169127			Total	89.7006	12						HEPE5	d7	d0	-0.105658	0.0076299	1.59814e-07	-0.125046	-0.086269	##
	d21	5	0.00542863	0.00332892	0.00148874	0.00129523	0.00956203	0.00211433	0.0109773		EPA	1.82421	2	10	0.211148		HETE11	Between Groups	0.0156456	2	0.0078228	25.5688	0.000117074	**			d21	d0	-0.0919761	0.0076299	5.40463e-07	-0.111365	-0.0725873	##
	Total	8	0.0140573	0.0123254	0.00435768	0.003753	0.0243616	0.00211433	0.0325752									Within Groups	0.00305951	10	0.000305951					HEPE8	d7	d0	-14.4547	4.69113	0.0202439	-26.3755	-2.53379	#
HETE8	d0	3	5.12468	1.25332	0.723605	2.01126	8.23811	4.14352	6.53657									Total	0.0187051	12							d21	d0	0.574599	4.69113	0.987884	-11.3463	12.4955	not sig
	d7	5	1.85504	1.98407	0.887304	-0.608514	4.31859	0.368817	5.25004								HETE12R	Between Groups	0.276994	2	0.138497	1.42915	0.284501	not sig		HEPE9	d7	d0	-0.130628	0.00835126	6.37943e-08	-0.15185	-0.109406	##
	d21	5	6.7118	1.59759	0.714462	4.72814	8.69547	4.13534	8.23457									Within Groups	0.969088	10	0.0969088						d21	d0	-0.11618	0.00835126	1.53829e-07	-0.137402	-0.0949584	##
	Total	13	4.47756	2.73405	0.75829	2.82539	6.12973	0.368817	8.23457									Total	1.24608	12						HEPE12	d7	d0	-0.419472	0.368012	0.425875	-1.35465	0.515704	not sig
HETE11	d0	3	0.10927	0.0116389	0.0067197	0.0803577	0.138183	0.102448	0.122709								HEPE5	Between Groups	0.0230021	2	0.011501	105.365	1.90848e-07	**			d21	d0	0.146827	0.368012	0.88242	-0.788348	1.082	not sig
	d7	5	0.0201972	0.0110331	0.00493413	0.00649788	0.0338966	0.00909729	0.0361678									Within Groups	0.00109154	10	0.000109154					HEPE15	d7	d0	-0.346155	0.029236	6.35916e-07	-0.420448	-0.271862	##
	d21	5	0.0694121	0.0239879	0.0107277	0.0396272	0.099197	0.0355097	0.0925229									Total	0.0240936	12							d21	d0	-0.29518	0.029236	2.70981e-06	-0.369473	-0.220887	##
	Total	13	0.0596813	0.0394811	0.0109501	0.0358231	0.0835396	0.00909729	0.122709								HEPE8	Between Groups	675.844	2	337.922	8.18957	0.00782883	**		HEPE18	d7	d0	-0.486503	0.0477491	2.49459e-06	-0.607841	-0.365166	##
HETE12R	d0	3	0.822204	0.0398514	0.0230082	0.723207	0.9212	0.78095	0.860486									Within Groups	412.625	10	41.2625						d21	d0	-0.383713	0.0477491	2.08356e-05	-0.505051	-0.262375	##
	d7	5	1.17437	0.22684	0.101446	0.892714	1.45603	0.795501	1.36532									Total	1088.47	12						ARA	d7	d0	-0.260324	0.116806	0.0838262	-0.557145	0.0364967	not sig
	d21	5	1.1625	0.435915	0.194947	0.621243	1.70376	0.837316	1.91598								HEPE9	Between Groups	0.0356648	2	0.0178324	136.365	5.5352e-08	**			d21	d0	0.0381536	0.116806	0.918667	-0.258667	0.334975	not sig
	Total	13	1.08854	0.322242	0.089374	0.893808	1.28327	0.78095	1.91598									Within Groups	0.00130769	10	0.000130769					DHA	d7	d0	-0.666725	0.597601	0.439075	-2.18532	0.851872	not sig
HEPE5	d0	3	0.11122	0.018693	0.0107924	0.0647835	0.157656	0.0964437	0.132234									Total	0.0369725	12							d21	d0	-0.81808	0.597601	0.313854	-2.33668	0.700517	not sig
	d7	5	0.0055619	0.00391315	0.00175002	0.000703075	0.0104207	0.00204661	0.0109698								HEPE12	Between Groups	0.844623	2	0.422311	1.66306	0.237948	not sig		EPA	d7	d0	-3.03864	0.7569	0.00438604	-4.96204	-1.11524	##
	d21	5	0.0192436	0.00910259	0.0040708	0.0079412	0.0305459	0.0100911	0.0343947									Within Groups	2.53937	10	0.253937						d21	d0	-0.965447	0.7569	0.356606	-2.88885	0.957953	not sig
	Total	13	0.0352066	0.0448085	0.0124276	0.00812913	0.0622841	0.00204661	0.132234									Total	3.38399	12						*	The mean difference is significant at the .05 level.
HEPE8	d0	3	19.9365	5.88072	3.39524	5.32802	34.5451	14.9465	26.42								HEPE15	Between Groups	0.243791	2	0.121895	76.0591	8.92981e-07	**		a	Dunnett t-tests treat one group as a control, and compare all other groups against it.
	d7	5	5.48189	6.05819	2.70931	-2.04035	13.0041	0.987149	15.8072									Within Groups	0.0160264	10	0.00160264
	d21	5	20.5111	7.01164	3.1357	11.805	29.2172	10.8556	28.7987									Total	0.259817	12
	Total	13	14.5981	9.52396	2.64147	8.84279	20.3533	0.987149	28.7987								HEPE18	Between Groups	0.463305	2	0.231653	54.1882	4.30203e-06	**
HEPE9	d0	3	0.138522	0.0209426	0.0120912	0.0864974	0.190546	0.118723	0.160446									Within Groups	0.0427496	10	0.00427496
	d7	5	0.0078934	0.00487469	0.00218003	0.00184067	0.0139461	0.00398284	0.0157789									Total	0.506055	12
	d21	5	0.0223414	0.00915776	0.00409547	0.0109706	0.0337123	0.0138788	0.0377651								ARA	Between Groups	0.251199	2	0.1256	4.90976	0.032699	*
	Total	13	0.0435953	0.0555071	0.0153949	0.0100527	0.0771379	0.00398284	0.160446									Within Groups	0.255816	10	0.0255816
HEPE12	d0	3	2.99417	0.165091	0.0953152	2.58406	3.40427	2.83706	3.16622									Total	0.507016	12
	d7	5	2.57469	0.320118	0.143161	2.17721	2.97217	2.17913	3.00888								DHA	Between Groups	1.32918	2	0.664591	0.992499	0.404399	not sig
	d21	5	3.14099	0.720236	0.322099	2.2467	4.03528	2.54845	4.28451									Within Groups	6.69614	10	0.669614
	Total	13	2.8893	0.531036	0.147283	2.5684	3.2102	2.17913	4.28451									Total	8.02532	12
HEPE15	d0	3	0.365732	0.0675573	0.0390042	0.197911	0.533554	0.322653	0.443593								EPA	Between Groups	19.9949	2	9.99746	9.30702	0.00521319	**
	d7	5	0.019577	0.00831152	0.00371703	0.00925688	0.0298971	0.00843614	0.0281713									Within Groups	10.7418	10	1.07418
	d21	5	0.0705526	0.0406881	0.0181963	0.0200316	0.121074	0.0273127	0.131292									Total	30.7368	12
	Total	13	0.119065	0.147144	0.0408105	0.0301466	0.207983	0.00843614	0.443593
HEPE18	d0	3	0.514753	0.0697588	0.0402753	0.341463	0.688044	0.465467	0.594573
	d7	5	0.0282497	0.0114873	0.00513726	0.0139864	0.0425131	0.0141714	0.0422698
	d21	5	0.13104	0.0901238	0.0403046	0.0191365	0.242943	0.044236	0.269505
	Total	13	0.180054	0.205356	0.0569556	0.0559588	0.30415	0.0141714	0.594573
ARA	d0	3	0.59087	0.0801461	0.0462724	0.391776	0.789964	0.503153	0.660276
	d7	5	0.330545	0.107303	0.0479873	0.197311	0.463779	0.198432	0.440025
	d21	5	0.629023	0.221875	0.0992255	0.353529	0.904518	0.336982	0.902059
	Total	13	0.505419	0.205551	0.0570097	0.381206	0.629633	0.198432	0.902059
DHA	d0	3	4.80696	0.503638	0.290776	3.55586	6.05807	4.4311	5.37921
	d7	5	4.14024	1.07667	0.481502	2.80338	5.4771	3.1758	5.40733
	d21	5	3.98888	0.622889	0.278564	3.21547	4.7623	3.37708	4.89388
	Total	13	4.23589	0.817788	0.226814	3.7417	4.73007	3.1758	5.40733
EPA	d0	3	6.30447	0.388773	0.224458	5.33871	7.27024	5.91467	6.69221
	d7	5	3.26583	0.900755	0.40283	2.1474	4.38427	2.27508	4.37069
	d21	5	5.33902	1.34109	0.599755	3.67384	7.00421	3.59187	7.21156
	Total	13	4.76444	1.60044	0.443881	3.79731	5.73157	2.27508	7.21156

## Sheet: Dunnet for EHP
HP
Descriptives
		N	Mean	Std. Deviation	Std. Error	95% Confidence Interval for Mean		Minimum	Maximum		Test of Homogeneity of Variances						ANOVA									Multiple Comparisons
						Lower Bound	Upper Bound					Levene Statistic	df1	df2	Sig.				Sum of Squares	df	Mean Square	F	Sig.	Sig. letter		Dunnett t (2-sided)
PGF2A	d0	5	0.00969098	0.0010331	0.000462016	0.00840822	0.0109737	0.00850738	0.0106448		PGF2A	44.706	1	8	0.000154887		PGF2A	Between Groups	0.0279867	1	0.0279867	15.0229	0.00470169	**		Dependent Variable	(I) GROUP	(J) GROUP	Mean Difference (I-J)	Std. Error	Sig.	95% Confidence Interval
	d7	0	.	.	.	.	.	.	.		PGJ2	4.34399	2	10	0.043872			Within Groups	0.0149035	8	0.00186293											Lower Bound	Upper Bound	Sig. letter
	d21	5	0.115496	0.0610312	0.027294	0.0397157	0.191276	0.0554387	0.187741		HETE5	2.24417	2	10	0.156641			Total	0.0428902	9						PGJ2	d7	d0	0.942155	0.266806	0.010165	0.253979	1.63033	†
	Total	10	0.0625934	0.0690331	0.0218302	0.0132101	0.111977	0.00850738	0.187741		HETE8	9.85703	2	10	0.00431708		PGJ2	Between Groups	1.73979	2	0.869896	6.51741	0.0154197	*			d21	d0	0.509886	0.231061	0.0927938	-0.0860927	1.10586	not sig
PGJ2	d0	5	0.160986	0.0394762	0.0176543	0.11197	0.210002	0.115748	0.217307		HETE9	2.20497	2	10	0.160949			Within Groups	1.33473	10	0.133473					HETE5	d7	d0	-0.0619475	0.0278474	0.0901232	-0.133775	0.00987961	not sig
	d7	3	1.10314	0.64472	0.372229	-0.498431	2.70471	0.413575	1.6909		HETE11	6.68709	2	10	0.0143323			Total	3.07452	12							d21	d0	-0.12841	0.0241165	0.000639892	-0.190614	-0.0662054	††
	d21	5	0.670872	0.35255	0.157665	0.233123	1.10862	0.392753	1.27288		HETE12R	0.846483	2	10	0.457485		HETE5	Between Groups	0.0412343	2	0.0206171	14.1794	0.00120412	**		HETE8	d7	d0	18.0193	14.7094	0.404834	-19.9208	55.9595	not sig
	Total	13	0.574516	0.506172	0.140387	0.26864	0.880393	0.115748	1.6909		HEPE5	1.91299	2	9	0.203087			Within Groups	0.0145402	10	0.00145402						d21	d0	3.81083	12.7387	0.93947	-29.0463	36.6679	not sig
HETE5	d0	5	0.151467	0.050921	0.0227726	0.08824	0.214694	0.109986	0.236982		HEPE8	7.53597	2	10	0.0100939			Total	0.0557745	12						HETE9	d7	d0	-0.0592563	0.0283951	0.112779	-0.132496	0.0139835	not sig
	d7	3	0.0895192	0.043897	0.0253439	-0.019527	0.198565	0.040503	0.125208		HEPE9	1.70799	2	10	0.230085		HETE8	Between Groups	635.517	2	317.759	0.783263	0.483042	not sig			d21	d0	-0.12019	0.0245908	0.00120674	-0.183618	-0.0567628	††
	d21	5	0.0230572	0.0088667	0.00396531	0.0120477	0.0340667	0.0137155	0.0336464		HEPE12	3.93851	2	10	0.0547678			Within Groups	4056.86	10	405.686					HETE11	d7	d0	-0.057022	0.0184177	0.0209796	-0.104527	-0.00951702	†
	Total	13	0.0877829	0.0681753	0.0189084	0.046585	0.128981	0.0137155	0.236982		HEPE15	2.91447	2	10	0.100633			Total	4692.37	12							d21	d0	-0.072162	0.0159502	0.002087	-0.113302	-0.0310215	††
HETE8	d0	5	55.2694	7.44934	3.33144	46.0198	64.5189	44.0027	64.8122		HEPE18	6.19617	2	10	0.0177624		HETE9	Between Groups	0.036116	2	0.018058	11.9449	0.00223695	**		HETE12R	d7	d0	-47.7534	3.86738	4.53846e-07	-57.7286	-37.7782	††
	d7	3	73.2887	40.2776	23.2543	-26.7664	173.344	26.7834	97.0208		ARA	3.65958	2	10	0.0641749			Within Groups	0.0151177	10	0.00151177						d21	d0	-49.2149	3.34925	1.02889e-07	-57.8536	-40.5761	††
	d21	5	59.0802	12.1482	5.43285	43.9962	74.1642	45.6351	78.2979		DHA	3.45664	2	10	0.072254			Total	0.0512337	12						HEPE5	d7	d0	-0.203435	0.0559608	0.0101784	-0.350563	-0.0563068	†
	Total	13	60.8934	19.7745	5.48446	48.9438	72.843	26.7834	97.0208		EPA	6.00639	2	10	0.0193476		HETE11	Between Groups	0.0140304	2	0.00701518	11.0298	0.00295261	**			d21	d0	-0.360793	0.0514033	0.00011862	-0.495939	-0.225647	††
HETE9	d0	5	0.155834	0.0458749	0.0205159	0.0988732	0.212796	0.113095	0.227368									Within Groups	0.00636019	10	0.000636019					HEPE8	d7	d0	62.4371	43.3422	0.302522	-49.3562	174.23	not sig
	d7	3	0.0965781	0.0534652	0.0308682	-0.0362368	0.229393	0.0366998	0.139535									Total	0.0203905	12							d21	d0	-3.25356	37.5355	0.994713	-100.069	93.5623	not sig
	d21	5	0.035644	0.0156736	0.00700947	0.0161826	0.0551054	0.0222452	0.0543206								HETE12R	Between Groups	7291.57	2	3645.79	130.004	6.96813e-08	**		HEPE9	d7	d0	-0.244823	0.0632454	0.0058376	-0.407953	-0.0816931	††
	Total	13	0.0959328	0.0653412	0.0181224	0.0564475	0.135418	0.0222452	0.227368									Within Groups	280.436	10	28.0436						d21	d0	-0.355277	0.0547721	0.000134498	-0.496551	-0.214002	††
HETE11	d0	5	0.104129	0.0379339	0.0169646	0.0570282	0.151231	0.0628668	0.153242									Total	7572.01	12						HEPE12	d7	d0	5.52188	5.84537	0.566576	-9.55517	20.5989	not sig
	d7	3	0.0471074	0.0156375	0.00902831	0.00826169	0.0859531	0.0298174	0.0602605								HEPE5	Between Groups	0.293446	2	0.146723	24.9879	0.000211866	**			d21	d0	-1.95139	5.06224	0.902243	-15.0085	11.1057	not sig
	d21	5	0.0319674	0.00536641	0.00239993	0.0253041	0.0386307	0.0263384	0.0404703									Within Groups	0.0528459	9	0.00587177					HEPE15	d7	d0	-0.325865	0.148957	0.0957349	-0.710073	0.0583424	not sig
	Total	13	0.0632158	0.0412215	0.0114328	0.0383059	0.0881257	0.0263384	0.153242									Total	0.346292	11							d21	d0	-0.586274	0.129001	0.00202244	-0.919008	-0.253541	††
HETE12R	d0	5	55.2694	7.44934	3.33144	46.0198	64.5189	44.0027	64.8122								HEPE8	Between Groups	9497.66	2	4748.83	1.34823	0.303102	not sig		HEPE18	d7	d0	-0.0647188	0.142585	0.867984	-0.432489	0.303052	not sig
	d7	3	7.51593	4.23185	2.44326	-2.99658	18.0284	2.65853	10.406									Within Groups	35222.8	10	3522.28						d21	d0	-0.571262	0.123482	0.00178609	-0.889761	-0.252763	††
	d21	5	6.0545	2.37953	1.06416	3.09993	9.00908	3.58225	9.57733									Total	44720.5	12						ARA	d7	d0	8.78893	1.93866	0.00205748	3.78852	13.7893	††
	Total	13	25.3205	25.1197	6.96696	10.1408	40.5002	2.65853	64.8122								HEPE9	Between Groups	0.325971	2	0.162985	21.7315	0.000228946	**			d21	d0	9.71023	1.67893	0.00033811	5.37976	14.0407	††
HEPE5	d0	5	0.398962	0.0799897	0.0357725	0.299642	0.498283	0.335004	0.533095									Within Groups	0.0749995	10	0.00749995					DHA	d7	d0	18.4333	5.68072	0.0163523	3.78094	33.0857	†
	d7	3	0.195527	0.115351	0.0665979	-0.0910202	0.482075	0.0818286	0.312462									Total	0.40097	12							d21	d0	-0.235972	4.91965	0.998377	-12.9253	12.4534	not sig
	d21	4	0.0381695	0.0146158	0.00730788	0.0149125	0.0614264	0.0249457	0.0590356								HEPE12	Between Groups	106.947	2	53.4735	0.834668	0.462135	not sig		EPA	d7	d0	28.3468	13.4225	0.108299	-6.27396	62.9676	not sig
	Total	12	0.227839	0.177429	0.0512194	0.115106	0.340572	0.0249457	0.533095									Within Groups	640.656	10	64.0656						d21	d0	15.2226	11.6242	0.362202	-14.7599	45.2051	not sig
HEPE8	d0	5	144.535	25.9012	11.5834	112.375	176.696	104.315	166.491									Total	747.603	12						*	The mean difference is significant at the .05 level.
	d7	3	206.972	116.545	67.2871	-82.5407	496.485	74.6366	294.309								HEPE15	Between Groups	0.861766	2	0.430883	10.357	0.00365858	**		a	Dunnett t-tests treat one group as a control, and compare all other groups against it.
	d21	5	141.282	36.6537	16.392	95.77	186.793	100.211	198.267									Within Groups	0.416029	10	0.0416029
	Total	13	157.692	61.0468	16.9313	120.802	194.583	74.6366	294.309									Total	1.2778	12
HEPE9	d0	5	0.41824	0.113259	0.050651	0.27761	0.55887	0.266758	0.580123								HEPE18	Between Groups	0.928472	2	0.464236	12.1785	0.00208895	**
	d7	3	0.173417	0.103355	0.0596718	-0.0833299	0.430164	0.0669416	0.273339									Within Groups	0.381194	10	0.0381194
	d21	5	0.0629632	0.024107	0.010781	0.0330304	0.092896	0.0431597	0.0954329									Total	1.30967	12
	Total	13	0.225098	0.182795	0.0506983	0.114635	0.33556	0.0431597	0.580123								ARA	Between Groups	271.433	2	135.716	19.2588	0.000371964	**
HEPE12	d0	5	17.9646	5.59672	2.50293	11.0153	24.9138	11.166	22.8293									Within Groups	70.4697	10	7.04697
	d7	3	23.4865	13.4019	7.73758	-9.80566	56.7786	8.05349	32.1919									Total	341.903	12
	d21	5	16.0132	6.24784	2.79412	8.25547	23.7709	10.0079	24.4881								DHA	Between Groups	794.333	2	397.166	6.56394	0.015112	*
	Total	13	18.4883	7.89305	2.18914	13.7186	23.258	8.05349	32.1919									Within Groups	605.073	10	60.5073
HEPE15	d0	5	0.795955	0.224613	0.10045	0.517061	1.07485	0.471309	1.04235									Total	1399.41	12
	d7	3	0.47009	0.299707	0.173036	-0.274423	1.2146	0.128628	0.689577								EPA	Between Groups	1571.54	2	785.77	2.3261	0.148076	not sig
	d21	5	0.209681	0.0929743	0.0415794	0.0942378	0.325124	0.124226	0.346754									Within Groups	3378.05	10	337.805
	Total	13	0.495265	0.326317	0.0905041	0.298074	0.692457	0.124226	1.04235									Total	4949.59	12
HEPE18	d0	5	0.77071	0.127986	0.0572371	0.611794	0.929626	0.69838	0.99527
	d7	3	0.705991	0.386419	0.223099	-0.253927	1.66591	0.281245	1.03674
	d21	5	0.199448	0.0652545	0.0291827	0.118424	0.280472	0.141544	0.284747
	Total	13	0.536059	0.330362	0.0916258	0.336423	0.735694	0.141544	1.03674
ARA	d0	5	8.5526	1.10098	0.492374	7.18555	9.91965	7.4592	10.3929
	d7	3	17.3415	4.83981	2.79427	5.31877	29.3643	12.2138	21.8299
	d21	5	18.2628	2.16642	0.968854	15.5729	20.9528	16.4434	21.6285
	Total	13	14.3155	5.33778	1.48043	11.0899	17.5411	7.4592	21.8299
DHA	d0	5	49.6666	4.4767	2.00204	44.108	55.2252	43.2561	55.1328
	d7	3	68.0999	13.4031	7.73831	34.8047	101.395	56.9588	82.9737
	d21	5	49.4306	6.43469	2.87768	41.4409	57.4204	42.203	57.9048
	Total	13	53.8297	10.7989	2.99509	47.3039	60.3554	42.203	82.9737
EPA	d0	5	64.3376	4.43492	1.98335	58.831	69.8443	57.6001	68.6229
	d7	3	92.6845	38.2219	22.0674	-2.26393	187.633	56.6679	132.784
	d21	5	79.5602	9.71536	4.34484	67.497	91.6235	67.405	93.2141
	Total	13	76.7341	20.3093	5.63277	64.4613	89.0068	56.6679	132.784
ST
Descriptives											Test of Homogeneity of Variances						ANOVA									Multiple Comparisons
		N	Mean	Std. Deviation	Std. Error	95% Confidence Interval for Mean		Minimum	Maximum			Levene Statistic	df1	df2	Sig.				Sum of Squares	df	Mean Square	F	Sig.	Sig. letter		Dunnett t (2-sided)
						Lower Bound	Upper Bound				PGD2	1.69615	2	8	0.243172		PGD2	Between Groups	0.0432492	2	0.0216246	35.8223	0.000101797	**		Dependent Variable	(I) GROUP	(J) GROUP	Mean Difference (I-J)	Std. Error	Sig.	95% Confidence Interval
PGD2	d0	3	0	0	0	0	0	0	0		PGF2A	18.3363	2	8	0.00102847			Within Groups	0.00482931	8	0.000603663											Lower Bound	Upper Bound	Sig. letter
	d7	3	0.068453	0.0330004	0.0190528	-0.0135245	0.15043	0.0373008	0.103034		PGJ2	1.18783	2	8	0.353424			Total	0.0480785	10						PGD2	d7	d0	0.068453	0.020061	0.0163064	0.0150911	0.121815	†
	d21	5	0.149469	0.0257452	0.0115136	0.117502	0.181436	0.114225	0.186831		HETE5	5.17213	2	8	0.0361709		PGF2A	Between Groups	54.1395	2	27.0698	15.6517	0.0017165	**			d21	d0	0.149469	0.0179431	5.99846e-05	0.101741	0.197197	††
	Total	11	0.0866095	0.0693387	0.0209064	0.0400271	0.133192	0	0.186831		HETE8	14.0815	2	8	0.002395			Within Groups	13.8361	8	1.72951					PGF2A	d7	d0	2.08009	1.07378	0.148406	-0.776158	4.93633	not sig
PGF2A	d0	3	0.138081	0.0353343	0.0204003	0.0503061	0.225857	0.109089	0.177439		HETE9	3.82743	2	8	0.0681968			Total	67.9756	10							d21	d0	5.21993	0.96042	0.001127	2.66522	7.77463	††
	d7	3	2.21817	0.65061	0.37563	0.601965	3.83438	1.7644	2.96357		HETE11	5.3238	2	8	0.0338741		PGJ2	Between Groups	0.468057	2	0.234029	23.6577	0.000437496	**		PGJ2	d7	d0	0.165387	0.0812087	0.128072	-0.0506269	0.381401	not sig
	d21	5	5.35801	1.80188	0.805823	3.12069	7.59533	3.03576	6.86332		HETE12R	9.20343	2	8	0.00842351			Within Groups	0.0791381	8	0.00989227						d21	d0	0.478391	0.0726352	0.000314436	0.285183	0.6716	††
	Total	11	3.07807	2.60721	0.786105	1.32652	4.82962	0.109089	6.86332		HEPE5	2.42197	2	8	0.150511			Total	0.547195	10						HETE5	d7	d0	-0.161773	0.0185665	4.32794e-05	-0.21116	-0.112387	††
PGJ2	d0	3	0.205299	0.0311389	0.0179781	0.127946	0.282652	0.184585	0.241109		HEPE8	15.6922	2	8	0.00170241		HETE5	Between Groups	0.0461515	2	0.0230758	44.6276	4.57836e-05	**			d21	d0	-0.13117	0.0166064	8.79502e-05	-0.175343	-0.086997	††
	d7	3	0.370686	0.133613	0.0771417	0.0387722	0.7026	0.245483	0.511362		HEPE9	7.26401	2	8	0.0159026			Within Groups	0.00413659	8	0.000517074					HETE8	d7	d0	0.128616	0.769776	0.978922	-1.91898	2.17621	not sig
	d21	5	0.68369	0.10185	0.0455488	0.557227	0.810154	0.506759	0.755009		HEPE12	2.43163	2	8	0.149608			Total	0.0502881	10							d21	d0	1.79013	0.688508	0.0547517	-0.041296	3.62155	not sig
	Total	11	0.467855	0.233922	0.0705301	0.310704	0.625006	0.184585	0.755009		HEPE15	4.27262	2	8	0.0546597		HETE8	Between Groups	8.14785	2	4.07392	4.58346	0.0471618	*		HETE9	d7	d0	-0.0992531	0.0100847	1.76611e-05	-0.126078	-0.0724279	††
HETE5	d0	3	0.192343	0.0429036	0.0247704	0.0857645	0.298921	0.146538	0.23159		HEPE18	6.07615	2	8	0.0248348			Within Groups	7.11065	8	0.888832						d21	d0	-0.0639259	0.00902004	0.000189375	-0.0879191	-0.0399327	††
	d7	3	0.0305696	0.00704612	0.00406808	0.0130661	0.0480732	0.0227086	0.0363171		ARA	2.29588	2	8	0.162935			Total	15.2585	10						HETE11	d7	d0	-0.112648	0.0269384	0.00552234	-0.184304	-0.0409924	††
	d21	5	0.0611732	0.00943211	0.00421817	0.0494617	0.0728847	0.0466708	0.0682605		DHA	0.372491	2	8	0.700365		HETE9	Between Groups	0.0153344	2	0.00766721	50.2596	2.95347e-05	**			d21	d0	0.0381651	0.0240944	0.246832	-0.0259258	0.102256	not sig
	Total	11	0.0886003	0.0709141	0.0213814	0.0409596	0.136241	0.0227086	0.23159		EPA	1.28689	2	8	0.327671			Within Groups	0.00122042	8	0.000152552					HETE12R	d7	d0	0.630166	0.347663	0.178117	-0.294612	1.55494	not sig
HETE8	d0	3	0.75254	0.128483	0.0741796	0.433371	1.07171	0.676615	0.900886									Total	0.0165548	10							d21	d0	1.45001	0.310959	0.00292272	0.622862	2.27715	††
	d7	3	0.881157	0.471868	0.272433	-0.291028	2.05334	0.50519	1.41067								HETE11	Between Groups	0.043384	2	0.021692	19.9281	0.000780924	**		HEPE5	d7	d0	-0.246131	0.0217515	6.22597e-06	-0.303989	-0.188272	††
	d21	5	2.54267	1.28766	0.575861	0.943819	4.14151	1.45018	4.24332									Within Groups	0.00870813	8	0.00108852						d21	d0	-0.183529	0.0194551	2.41683e-05	-0.235279	-0.131778	††
	Total	11	1.60131	1.23525	0.372443	0.771457	2.43117	0.50519	4.24332									Total	0.0520922	10						HEPE8	d7	d0	2.64376	2.29948	0.437474	-3.47282	8.76034	not sig
HETE9	d0	3	0.119561	0.0222924	0.0128705	0.064184	0.174939	0.0981407	0.142634								HETE12R	Between Groups	4.10854	2	2.05427	11.3305	0.0046346	**			d21	d0	8.4673	2.05672	0.00603115	2.99647	13.9381	††
	d7	3	0.0203082	0.00132333	0.000764025	0.0170209	0.0235955	0.0194537	0.0218325									Within Groups	1.45043	8	0.181304					HEPE9	d7	d0	-1.09857	0.0828524	1.88905e-06	-1.31896	-0.878188	††
	d21	5	0.0556354	0.00746682	0.00333926	0.0463642	0.0649067	0.0459944	0.0653085									Total	5.55898	10							d21	d0	-0.975963	0.0741055	1.98755e-06	-1.17308	-0.778843	††
	Total	11	0.0634351	0.0406876	0.0122678	0.0361007	0.0907694	0.0194537	0.142634								HEPE5	Between Groups	0.100841	2	0.0504205	71.0458	8.07112e-06	**		HEPE12	d7	d0	6.06861	0.528148	5.54846e-06	4.66374	7.47347	††
HETE11	d0	3	0.256315	0.0570418	0.0329331	0.114615	0.398015	0.190888	0.295602									Within Groups	0.00567752	8	0.000709689						d21	d0	8.49192	0.47239	2.17408e-07	7.23537	9.74847	††
	d7	3	0.143667	0.0205257	0.0118505	0.0926783	0.194655	0.120749	0.160359									Total	0.106518	10						HEPE15	d7	d0	-3.91822	0.145987	5.07129e-08	-4.30654	-3.52989	††
	d21	5	0.29448	0.0184255	0.00824011	0.271602	0.317358	0.282918	0.326804								HEPE8	Between Groups	149.731	2	74.8654	9.4391	0.00784799	**			d21	d0	-3.73487	0.130575	4.77793e-08	-4.0822	-3.38755	††
	Total	11	0.242941	0.0721749	0.0217616	0.194453	0.291428	0.120749	0.326804									Within Groups	63.4512	8	7.93141					HEPE18	d7	d0	-0.565133	0.0734824	0.000106408	-0.760595	-0.369671	††
HETE12R	d0	3	1.81642	0.0126658	0.00731262	1.78496	1.84788	1.80183	1.82458									Total	213.182	10							d21	d0	-0.551837	0.0657246	5.66536e-05	-0.726663	-0.37701	††
	d7	3	2.44659	0.107412	0.0620141	2.17976	2.71341	2.32324	2.51949								HEPE9	Between Groups	2.3068	2	1.1534	112.016	1.4131e-06	**		ARA	d7	d0	21.0772	2.22913	2.37583e-05	15.1478	27.0067	††
	d21	5	3.26643	0.597294	0.267118	2.52479	4.00807	2.63757	3.95873									Within Groups	0.0823743	8	0.0102968						d21	d0	21.2695	1.9938	9.68754e-06	15.966	26.5729	††
	Total	11	2.64738	0.745585	0.224802	2.14649	3.14827	1.80183	3.95873									Total	2.38918	10						DHA	d7	d0	2.15792	4.18526	0.824139	-8.9748	13.2906	not sig
HEPE5	d0	3	0.304608	0.0374143	0.0216011	0.211666	0.39755	0.273272	0.346032								HEPE12	Between Groups	136.475	2	68.2377	163.088	3.28442e-07	**			d21	d0	1.85107	3.74341	0.836432	-8.10634	11.8085	not sig
	d7	3	0.0584774	0.0116862	0.00674701	0.0294473	0.0875074	0.0450247	0.0661176									Within Groups	3.34728	8	0.41841					EPA	d7	d0	0.872095	4.74954	0.974632	-11.7616	13.5058	not sig
	d21	5	0.12108	0.0255183	0.0114121	0.0893945	0.152765	0.0836524	0.142611									Total	139.823	10							d21	d0	34.1469	4.24812	7.75818e-05	22.847	45.4469	††
	Total	11	0.15406	0.103208	0.0311183	0.0847236	0.223395	0.0450247	0.346032								HEPE15	Between Groups	31.6287	2	15.8143	494.686	4.13935e-09	**		*	The mean difference is significant at the .05 level.
HEPE8	d0	3	0.367596	0.102003	0.0588917	0.114205	0.620987	0.253537	0.450073									Within Groups	0.255747	8	0.0319684					a	Dunnett t-tests treat one group as a control, and compare all other groups against it.
	d7	3	3.01136	1.96156	1.13251	-1.86143	7.88415	1.283	5.14333									Total	31.8844	10
	d21	5	8.8349	3.73279	1.66936	4.20002	13.4698	5.80974	13.5321								HEPE18	Between Groups	0.676808	2	0.338404	41.7809	5.82778e-05	**
	Total	11	4.9374	4.61716	1.39213	1.83554	8.03925	0.253537	13.5321									Within Groups	0.0647959	8	0.00809949
HEPE9	d0	3	1.15765	0.197711	0.114149	0.666506	1.64879	0.980327	1.37084									Total	0.741604	10
	d7	3	0.059074	0.0144129	0.00832128	0.0232704	0.0948775	0.0461515	0.0746175								ARA	Between Groups	980.422	2	490.211	65.7687	1.08043e-05	**
	d21	5	0.181686	0.030738	0.0137464	0.143519	0.219852	0.136556	0.208304									Within Groups	59.6285	8	7.45356
	Total	11	0.414418	0.488792	0.147376	0.0860426	0.742793	0.0461515	1.37084									Total	1040.05	10
HEPE12	d0	3	0.383393	0.0724146	0.0418086	0.203505	0.563281	0.303933	0.445672								DHA	Between Groups	8.61084	2	4.30542	0.163863	0.851637	not sig
	d7	3	6.452	0.844252	0.487429	4.35477	8.54924	5.87545	7.42105									Within Groups	210.197	8	26.2746
	d21	5	8.87531	0.691243	0.309133	8.01702	9.7336	7.91192	9.81291									Total	218.807	10
	Total	11	5.89843	3.73929	1.12744	3.38634	8.41052	0.303933	9.81291								EPA	Between Groups	3100.48	2	1550.24	45.8147	4.1573e-05	**
HEPE15	d0	3	4.03771	0.347143	0.200423	3.17535	4.90006	3.68946	4.38374									Within Groups	270.698	8	33.8372
	d7	3	0.11949	0.0180391	0.0104149	0.0746788	0.164302	0.101651	0.137723									Total	3371.18	10
	d21	5	0.302834	0.0593285	0.0265325	0.229168	0.3765	0.233192	0.376115
	Total	11	1.27143	1.78562	0.538385	0.0718368	2.47103	0.101651	4.38374
HEPE18	d0	3	0.713893	0.171661	0.0991084	0.287464	1.14032	0.528634	0.86757
	d7	3	0.14876	0.039194	0.0226287	0.0513967	0.246123	0.11653	0.19239
	d21	5	0.162056	0.0264041	0.0118083	0.129271	0.194841	0.137995	0.204819
	Total	11	0.308931	0.272324	0.0821088	0.125981	0.491881	0.11653	0.86757
ARA	d0	3	0.304608	0.0374143	0.0216011	0.211666	0.39755	0.273272	0.346032
	d7	3	21.3818	1.77633	1.02556	16.9692	25.7945	19.9439	23.3675
	d21	5	21.5741	3.65086	1.63271	17.0409	26.1072	18.6006	27.7564
	Total	11	15.7209	10.1983	3.0749	8.86957	22.5722	0.273272	27.7564
DHA	d0	3	48.3783	2.87283	1.65863	41.2418	55.5148	45.1838	50.7498
	d7	3	50.5362	5.34499	3.08593	37.2585	63.8139	45.2475	55.9358
	d21	5	50.2294	5.84278	2.61297	42.9746	57.4841	45.7928	60.3486
	Total	11	49.8082	4.67769	1.41038	46.6657	52.9507	45.1838	60.3486
EPA	d0	3	64.5616	6.33661	3.65844	48.8206	80.3026	60.428	71.8569
	d7	3	65.4336	3.25094	1.87693	57.3579	73.5094	61.8423	68.1756
	d21	5	98.7085	6.50491	2.90908	90.6316	106.785	90.2552	106.844
	Total	11	80.3207	18.3608	5.53598	67.9858	92.6557	60.428	106.844
IN
Descriptives											Test of Homogeneity of Variances						ANOVA									Multiple Comparisons
		N	Mean	Std. Deviation	Std. Error	95% Confidence Interval for Mean		Minimum	Maximum			Levene Statistic	df1	df2	Sig.				Sum of Squares	df	Mean Square	F	Sig.	Sig. letter		Dunnett t (2-sided)
						Lower Bound	Upper Bound				PGD2	12.5344	2	8	0.00342518		PGD2	Between Groups	0.0215767	2	0.0107884	11.0609	0.00497548	**		Dependent Variable	(I) GROUP	(J) GROUP	Mean Difference (I-J)	Std. Error	Sig.	95% Confidence Interval
PGD2	d0	3	0.0199643	0.00542507	0.00313216	0.00648766	0.0334409	0.0155593	0.026024		PGF2A	2.83263	2	8	0.11746			Within Groups	0.00780288	8	0.00097536											Lower Bound	Upper Bound	Sig. letter
	d7	3	0.0652642	0.0135116	0.00780093	0.0316995	0.0988289	0.0562792	0.0808028		PGJ2	1.36069	2	8	0.309997			Total	0.0293796	10						PGD2	d7	d0	0.0452999	0.0254998	0.187686	-0.0225292	0.113129	not sig
	d21	5	0.124972	0.0429502	0.0192079	0.0716424	0.178302	0.0817154	0.177467		HETE5	5.62255	2	8	0.0298593		PGF2A	Between Groups	2.17674	2	1.08837	5.30764	0.0341101	*			d21	d0	0.105008	0.0228077	0.00315413	0.0443397	0.165676	††
	Total	11	0.0800497	0.054203	0.0163428	0.0436356	0.116464	0.0155593	0.177467		HETE8	1.32117	2	8	0.31931			Within Groups	1.64046	8	0.205057					PGF2A	d7	d0	0.293929	0.369736	0.648858	-0.689563	1.27742	not sig
PGF2A	d0	3	1.38782	0.0860187	0.0496629	1.17414	1.6015	1.2939	1.46277		HETE11	4.72895	2	8	0.0440954			Total	3.81719	10							d21	d0	1.01335	0.330702	0.0272294	0.133686	1.89301	†
	d7	3	1.68175	0.337764	0.195008	0.842696	2.5208	1.35008	2.02529		HETE12R	4.01409	2	8	0.0620616		PGJ2	Between Groups	0.0738076	2	0.0369038	3.67792	0.0736659	not sig		PGJ2	d7	d0	0.106277	0.0817879	0.362345	-0.111277	0.323832	not sig
	d21	5	2.40117	0.591077	0.264338	1.66725	3.13509	1.77369	3.1861		HEPE5	2.84829	2	8	0.116389			Within Groups	0.0802712	8	0.0100339						d21	d0	0.197536	0.0731533	0.0470412	0.0029493	0.392123	†
	Total	11	1.9286	0.617834	0.186284	1.51353	2.34366	1.2939	3.1861		HEPE8	0.457007	2	8	0.648734			Total	0.154079	10						HETE5	d7	d0	-0.0229792	0.00359596	0.000386346	-0.0325444	-0.013414	††
PGJ2	d0	3	0.228346	0.0154605	0.00892615	0.18994	0.266752	0.218672	0.246177		HEPE9	2.52541	2	8	0.141192		HETE5	Between Groups	0.00096539	2	0.000482695	24.8858	0.000367707	**			d21	d0	-0.0194616	0.00321632	0.000557873	-0.028017	-0.0109062	††
	d7	3	0.334623	0.0893026	0.0515589	0.112783	0.556463	0.233012	0.400638		HEPE12	6.60326	2	8	0.0202526			Within Groups	0.000155171	8	1.93964e-05					HETE8	d7	d0	1.03946	1.2085	0.607521	-2.17513	4.25406	not sig
	d21	5	0.425882	0.126336	0.0564992	0.269015	0.582749	0.310068	0.638112		HEPE15	4.04556	2	8	0.0610964			Total	0.00112056	10							d21	d0	0.700001	1.08092	0.743079	-2.17522	3.57522	not sig
	Total	11	0.34712	0.124128	0.0374261	0.263729	0.43051	0.218672	0.638112		HEPE18	7.80054	2	8	0.0132018		HETE8	Between Groups	1.70935	2	0.854676	0.390136	0.689172	not sig		HETE11	d7	d0	0.000554658	0.0292479	0.999724	-0.0772443	0.0783536	not sig
HETE5	d0	3	0.0284384	0.00363083	0.00209626	0.0194189	0.0374578	0.0257801	0.0325752		ARA	1.93929	2	8	0.205732			Within Groups	17.5257	8	2.19071						d21	d0	-0.0260068	0.0261601	0.52538	-0.0955922	0.0435787	not sig
	d7	3	0.00545919	0.00216155	0.00124797	8.95963e-05	0.0108288	0.00296621	0.00681096		DHA	4.83678	2	8	0.0419821			Total	19.235	10						HETE12R	d7	d0	0.300946	0.19074	0.248977	-0.206419	0.80831	not sig
	d21	5	0.00897676	0.0054649	0.00244398	0.00219119	0.0157623	0.0026942	0.0139107		EPA	6.02156	2	8	0.0253804		HETE11	Between Groups	0.00188461	2	0.000942303	0.734363	0.509558	not sig			d21	d0	0.54222	0.170603	0.0229885	0.0884193	0.996021	†
	Total	11	0.0133251	0.0105857	0.00319169	0.0062136	0.0204367	0.0026942	0.0325752									Within Groups	0.0102653	8	0.00128316					HEPE5	d7	d0	-0.0865618	0.0128974	0.000276259	-0.120869	-0.0522548	††
HETE8	d0	3	5.12468	1.25332	0.723605	2.01126	8.23811	4.14352	6.53657									Total	0.0121499	10							d21	d0	-0.0804109	0.0115358	0.000212579	-0.111096	-0.0497257	††
	d7	3	6.16415	2.13147	1.23061	0.869278	11.459	4.54223	8.57829								HETE12R	Between Groups	0.554396	2	0.277198	5.07945	0.0376705	*		HEPE8	d7	d0	1.35231	4.58308	0.9365	-10.8386	13.5432	not sig
	d21	5	5.82468	1.15084	0.51467	4.39573	7.25364	4.69667	7.59864									Within Groups	0.436579	8	0.0545724						d21	d0	2.02847	4.09923	0.836228	-8.87541	12.9324	not sig
	Total	11	5.72636	1.3869	0.418167	4.79462	6.65809	4.14352	8.57829									Total	0.990975	10						HEPE9	d7	d0	-0.11861	0.0159976	0.000137938	-0.161164	-0.0760572	††
HETE11	d0	3	0.10927	0.0116389	0.0067197	0.0803577	0.138183	0.102448	0.122709								HEPE5	Between Groups	0.0149993	2	0.00749966	30.0568	0.000190293	**			d21	d0	-0.0996328	0.0143087	0.000214159	-0.137694	-0.061572	††
	d7	3	0.109825	0.0523412	0.0302192	-0.0201978	0.239848	0.07776	0.170225									Within Groups	0.00199613	8	0.000249516					HEPE12	d7	d0	0.454175	0.664225	0.720075	-1.31265	2.221	not sig
	d21	5	0.0832635	0.0335974	0.0150252	0.0415469	0.12498	0.0408793	0.118611									Total	0.0169954	10							d21	d0	1.41891	0.594101	0.0754518	-0.161394	2.99921	not sig
	Total	11	0.0976003	0.0348567	0.0105097	0.0741833	0.121017	0.0408793	0.170225								HEPE8	Between Groups	7.73066	2	3.86533	0.122682	0.886177	not sig		HEPE15	d7	d0	-0.27682	0.0629838	0.0041482	-0.444356	-0.109284	††
HETE12R	d0	3	0.822204	0.0398514	0.0230082	0.723207	0.9212	0.78095	0.860486									Within Groups	252.055	8	31.5069						d21	d0	-0.215179	0.0563344	0.00910312	-0.365028	-0.0653305	††
	d7	3	1.12315	0.11111	0.0641492	0.847138	1.39916	0.995055	1.19346									Total	259.786	10						HEPE18	d7	d0	-0.13181	0.201944	0.739844	-0.668979	0.405359	not sig
	d21	5	1.36442	0.319653	0.142953	0.967522	1.76133	0.909793	1.7425								HEPE9	Between Groups	0.0255381	2	0.012769	33.2628	0.000132782	**			d21	d0	-0.294158	0.180625	0.231857	-0.774617	0.1863	not sig
	Total	11	1.15074	0.314798	0.094915	0.93926	1.36223	0.78095	1.7425									Within Groups	0.00307107	8	0.000383883					ARA	d7	d0	0.111764	0.355998	0.928585	-0.835185	1.05871	not sig
HEPE5	d0	3	0.11122	0.018693	0.0107924	0.0647835	0.157656	0.0964437	0.132234									Total	0.0286091	10							d21	d0	0.336931	0.318414	0.488098	-0.510046	1.18391	not sig
	d7	3	0.0246579	0.00843134	0.00486784	0.00371325	0.0456025	0.01629	0.0331513								HEPE12	Between Groups	4.18332	2	2.09166	3.16059	0.0973741	not sig		DHA	d7	d0	-0.465428	0.583832	0.647438	-2.01841	1.08756	not sig
	d21	5	0.0308088	0.0169933	0.00759965	0.00970875	0.0519088	0.0120994	0.0477996									Within Groups	5.29434	8	0.661793						d21	d0	0.69728	0.522195	0.34582	-0.691751	2.08631	not sig
	Total	11	0.0510615	0.0412255	0.01243	0.0233658	0.0787572	0.0120994	0.132234									Total	9.47766	10						EPA	d7	d0	0.657274	2.11251	0.929788	-4.96198	6.27653	not sig
HEPE8	d0	3	19.9365	5.88072	3.39524	5.32802	34.5451	14.9465	26.42								HEPE15	Between Groups	0.131017	2	0.0655085	11.009	0.00504465	**			d21	d0	4.41346	1.88949	0.0816919	-0.612551	9.43948	not sig
	d7	3	21.2889	7.19239	4.15253	3.42195	39.1557	14.6975	28.9602									Within Groups	0.0476035	8	0.00595044					*	The mean difference is significant at the .05 level.
	d21	5	21.965	4.45613	1.99284	16.432	27.498	16.7589	28.7569									Total	0.17862	10						a	Dunnett t-tests treat one group as a control, and compare all other groups against it.
	Total	11	21.2274	5.09692	1.53678	17.8032	24.6515	14.6975	28.9602								HEPE18	Between Groups	0.16815	2	0.0840752	1.3744	0.306846	not sig
HEPE9	d0	3	0.138522	0.0209426	0.0120912	0.0864974	0.190546	0.118723	0.160446									Within Groups	0.489378	8	0.0611723
	d7	3	0.0199111	0.0078068	0.00450726	0.000517964	0.0393043	0.0153071	0.0289249									Total	0.657529	10
	d21	5	0.0388888	0.0227596	0.0101784	0.010629	0.0671485	0.0125148	0.0639505								ARA	Between Groups	0.234159	2	0.11708	0.615879	0.563926	not sig
	Total	11	0.0608856	0.0534875	0.0161271	0.0249522	0.096819	0.0125148	0.160446									Within Groups	1.52081	8	0.190102
HEPE12	d0	3	2.99417	0.165091	0.0953152	2.58406	3.40427	2.83706	3.16622									Total	1.75497	10
	d7	3	3.44834	0.154468	0.0891821	3.06462	3.83206	3.34089	3.62536								DHA	Between Groups	2.68372	2	1.34186	2.62446	0.132934	not sig
	d21	5	4.41307	1.13931	0.509515	2.99843	5.82771	3.04719	5.88077									Within Groups	4.09031	8	0.511289
	Total	11	3.76299	0.973533	0.293531	3.10896	4.41702	2.83706	5.88077									Total	6.77403	10
HEPE15	d0	3	0.365732	0.0675573	0.0390042	0.197911	0.533554	0.322653	0.443593								EPA	Between Groups	46.1548	2	23.0774	3.44744	0.0832172	not sig
	d7	3	0.0889126	0.0505399	0.0291792	-0.0366355	0.214461	0.0526864	0.146649									Within Groups	53.5526	8	6.69408
	d21	5	0.150553	0.0913331	0.0408454	0.0371479	0.263958	0.0374547	0.221839									Total	99.7074	10
	Total	11	0.192427	0.133649	0.0402967	0.102641	0.282214	0.0374547	0.443593
HEPE18	d0	3	0.514753	0.0697588	0.0402753	0.341463	0.688044	0.465467	0.594573
	d7	3	0.382943	0.443535	0.256075	-0.71886	1.48475	0.0870271	0.892908
	d21	5	0.220595	0.146798	0.0656501	0.0383211	0.402869	0.0804644	0.434551
	Total	11	0.345097	0.256423	0.0773145	0.172829	0.517364	0.0804644	0.892908
ARA	d0	3	0.59087	0.0801461	0.0462724	0.391776	0.789964	0.503153	0.660276
	d7	3	0.702634	0.291186	0.168116	-0.0207126	1.42598	0.520952	1.03849
	d21	5	0.9278	0.578444	0.258688	0.209568	1.64603	0.305725	1.83056
	Total	11	0.774501	0.418924	0.12631	0.493064	1.05594	0.305725	1.83056
DHA	d0	3	4.80696	0.503638	0.290776	3.55586	6.05807	4.4311	5.37921
	d7	3	4.34154	0.227726	0.131478	3.77583	4.90724	4.1074	4.56226
	d21	5	5.50424	0.932643	0.417091	4.34621	6.66227	4.14374	6.37077
	Total	11	4.99697	0.823045	0.248157	4.44405	5.5499	4.1074	6.37077
EPA	d0	3	6.30447	0.388773	0.224458	5.33871	7.27024	5.91467	6.69221
	d7	3	6.96175	1.17324	0.677373	4.04725	9.87625	5.96375	8.25416
	d21	5	10.7179	3.55307	1.58898	6.30621	15.1297	5.33058	13.9288
	Total	11	8.48985	3.15765	0.952067	6.36851	10.6112	5.33058	13.9288

## Sheet: T-test
HP-D7
Group Statistics							Independent Samples Test
	GROUP	N	Mean	Std. Deviation	Std. Error Mean				Levene's Test for Equality of Variances		t-test for Equality of Means
PGF2A	control	3	0.00847265	0.00307914	0.00177774				F	Sig.	t	df	Sig. (2-tailed)	Mean Difference	Std. Error Difference	95% Confidence Interval of the Difference
	ehp	0	.	.	.											Lower	Upper	Sig. letter
PGJ2	control	5	0.250956	0.119267	0.0533379		PGJ2	Equal variances assumed	7.14475	0.0368804	-3.03283	6	0.0230139	-0.852185	0.280986	-1.53973	-0.164636
	ehp	3	1.10314	0.64472	0.372229			Equal variances not assumed			-2.26626	2.08254	0.146599	-0.852185	0.376031	-2.41019	0.705825	not sig
HETE5	control	5	0.106662	0.0843034	0.0377016		HETE5	Equal variances assumed	6.30494	0.0458435	0.32001	6	0.759811	0.0171423	0.053568	-0.113934	0.148218	not sig
	ehp	3	0.0895192	0.043897	0.0253439			Equal variances not assumed			0.377348	5.98685	0.718929	0.0171423	0.0454283	-0.0940759	0.128361	not sig
HETE8	control	5	48.0607	9.84292	4.40189		HETE8	Equal variances assumed	13.5017	0.0103988	-1.40404	6	0.209895	-25.2279	17.9681	-69.1943	18.7385	not sig
	ehp	3	73.2887	40.2776	23.2543			Equal variances not assumed			-1.06594	2.14452	0.391611	-25.2279	23.6672	-120.758	70.3023	not sig
HETE9	control	5	0.122004	0.0924384	0.0413397		HETE9	Equal variances assumed	6.66491	0.041677	0.426952	6	0.68431	0.0254255	0.0595513	-0.120291	0.171142	not sig
	ehp	3	0.0965781	0.0534652	0.0308682			Equal variances not assumed			0.492812	5.98366	0.639705	0.0254255	0.0515928	-0.100901	0.151752	not sig
HETE11	control	5	0.0707911	0.0590217	0.0263953		HETE11	Equal variances assumed	11.9092	0.0136167	0.661444	6	0.532891	0.0236837	0.035806	-0.0639306	0.111298	not sig
	ehp	3	0.0471074	0.0156375	0.00902831			Equal variances not assumed			0.848979	4.85771	0.435722	0.0236837	0.0278967	-0.0486634	0.0960307	not sig
HETE12R	control	5	4.59295	1.25487	0.561195		HETE12R	Equal variances assumed	10.2724	0.0184818	-1.5107	6	0.181612	-2.92298	1.93485	-7.65739	1.81143	not sig
	ehp	3	7.51593	4.23185	2.44326			Equal variances not assumed			-1.16598	2.21352	0.353848	-2.92298	2.50688	-12.771	6.92508	not sig
HEPE5	control	5	0.262469	0.17606	0.0787365		HEPE5	Equal variances assumed	4.37939	0.0812942	0.578579	6	0.583922	0.0669421	0.115701	-0.216168	0.350052	not sig
	ehp	3	0.195527	0.115351	0.0665979			Equal variances not assumed			0.649137	5.81653	0.541016	0.0669421	0.103125	-0.187337	0.321221	not sig
HEPE8	control	5	151.591	42.342	18.9359		HEPE8	Equal variances assumed	6.6262	0.0420999	-1.00244	6	0.354829	-55.3812	55.2463	-190.564	79.8016	not sig
	ehp	3	206.972	116.545	67.2871			Equal variances not assumed			-0.792282	2.32205	0.501068	-55.3812	69.9008	-319.5	208.737	not sig
HEPE9	control	5	0.241273	0.162829	0.0728196		HEPE9	Equal variances assumed	5.07195	0.0652526	0.6376	6	0.547279	0.0678559	0.106424	-0.192554	0.328266	not sig
	ehp	3	0.173417	0.103355	0.0596718			Equal variances not assumed			0.720754	5.87628	0.498717	0.0678559	0.0941457	-0.163691	0.299403	not sig
HEPE12	control	5	18.2186	5.85581	2.6188		HEPE12	Equal variances assumed	5.80332	0.0526449	-0.793048	6	0.457954	-5.26782	6.64251	-21.5215	10.9858	not sig
	ehp	3	23.4865	13.4019	7.73758			Equal variances not assumed			-0.644876	2.46825	0.573851	-5.26782	8.16873	-34.7387	24.2031	not sig
HEPE15	control	5	0.395562	0.187215	0.083725		HEPE15	Equal variances assumed	1.30973	0.296036	-0.442004	6	0.673972	-0.0745282	0.168614	-0.487112	0.338056	not sig
	ehp	3	0.47009	0.299707	0.173036			Equal variances not assumed			-0.387709	2.96485	0.724388	-0.0745282	0.192227	-0.690404	0.541348	not sig
HEPE18	control	5	0.717048	0.129279	0.0578154		HEPE18	Equal variances assumed	4.98227	0.0670718	0.061342	6	0.953079	0.0110566	0.180245	-0.429987	0.4521	not sig
	ehp	3	0.705991	0.386419	0.223099			Equal variances not assumed			0.0479743	2.27252	0.965626	0.0110566	0.230469	-0.874895	0.897008	not sig
ARA	control	5	8.88134	2.95287	1.32056		ARA	Equal variances assumed	0.643789	0.452942	-3.1389	6	0.0200959	-8.46018	2.69527	-15.0553	-1.8651	*
	ehp	3	17.3415	4.83981	2.79427			Equal variances not assumed			-2.73739	2.92032	0.0736604	-8.46018	3.0906	-18.4494	1.52905
DHA	control	5	40.3931	9.92877	4.44028		DHA	Equal variances assumed	0.252695	0.633098	-3.38524	6	0.014762	-27.7068	8.1846	-47.7338	-7.67985	*
	ehp	3	68.0999	13.4031	7.73831			Equal variances not assumed			-3.10554	3.35213	0.0457274	-27.7068	8.92174	-54.4849	-0.928816	*
EPA	control	5	57.6021	9.79022	4.37832		EPA	Equal variances assumed	4.70425	0.0731699	-2.04675	6	0.0866306	-35.0824	17.1405	-77.0237	6.85892	not sig
	ehp	3	92.6845	38.2219	22.0674			Equal variances not assumed			-1.55939	2.15889	0.250256	-35.0824	22.4976	-125.365	55.2003	not sig
a	t cannot be computed because at least one of the groups is empty.
HP-D21
Group Statistics							Independent Samples Test
	GROUP	N	Mean	Std. Deviation	Std. Error Mean				Levene's Test for Equality of Variances		t-test for Equality of Means
PGF2A	control	5	0.00999384	0.00471264	0.00210756				F	Sig.	t	df	Sig. (2-tailed)	Mean Difference	Std. Error Difference	95% Confidence Interval of the Difference
	ehp	5	0.115496	0.0610312	0.027294											Lower	Upper	Sig. letter
PGJ2	control	5	0.19271	0.070344	0.0314588		PGF2A	Equal variances assumed	39.2491	0.000241775	-3.85393	8	0.00485047	-0.105502	0.0273752	-0.168629	-0.0423747
	ehp	5	0.670872	0.35255	0.157665			Equal variances not assumed			-3.85393	4.0477	0.0178411	-0.105502	0.0273752	-0.181156	-0.0298482	*
HETE5	control	5	0.055302	0.0198642	0.00888356		PGJ2	Equal variances assumed	3.39582	0.102608	-2.97414	8	0.0177586	-0.478161	0.160773	-0.848905	-0.107418	*
	ehp	5	0.0230572	0.0088667	0.00396531			Equal variances not assumed			-2.97414	4.31799	0.0372222	-0.478161	0.160773	-0.911869	-0.044454	*
HETE8	control	5	53.7264	8.65251	3.86952		HETE5	Equal variances assumed	5.08435	0.0541558	3.31451	8	0.0106266	0.0322448	0.00972837	0.00981114	0.0546785	*
	ehp	5	59.0802	12.1482	5.43285			Equal variances not assumed			3.31451	5.53307	0.01817	0.0322448	0.00972837	0.00794481	0.0565448	*
HETE9	control	5	0.0979372	0.0297287	0.0132951		HETE8	Equal variances assumed	0.222381	0.649825	-0.802659	8	0.44536	-5.35375	6.67001	-20.7348	10.0273	not sig
	ehp	5	0.035644	0.0156736	0.00700947			Equal variances not assumed			-0.802659	7.22771	0.447757	-5.35375	6.67001	-21.0257	10.3182	not sig
HETE11	control	5	0.0462667	0.0273061	0.0122117		HETE9	Equal variances assumed	2.05132	0.189965	4.14467	8	0.00323256	0.0622932	0.0150297	0.0276346	0.0969518	**
	ehp	5	0.0319674	0.00536641	0.00239993			Equal variances not assumed			4.14467	6.06422	0.00590889	0.0622932	0.0150297	0.025611	0.0989754	**
HETE12R	control	5	4.26895	1.37776	0.616151		HETE11	Equal variances assumed	10.3098	0.0124079	1.14898	8	0.283757	0.0142993	0.0124453	-0.0143995	0.0429981	not sig
	ehp	5	6.0545	2.37953	1.06416			Equal variances not assumed			1.14898	4.30853	0.310325	0.0142993	0.0124453	-0.0193	0.0478986	not sig
HEPE5	control	5	0.120503	0.0350626	0.0156805		HETE12R	Equal variances assumed	2.33051	0.165376	-1.45206	8	0.184546	-1.78555	1.22967	-4.62117	1.05006	not sig
	ehp	4	0.0381695	0.0146158	0.00730788			Equal variances not assumed			-1.45206	6.41099	0.193603	-1.78555	1.22967	-4.74829	1.17719	not sig
HEPE8	control	5	145.879	23.5468	10.5304		HEPE5	Equal variances assumed	6.18851	0.0417386	4.35555	7	0.00333221	0.0823334	0.0189031	0.0376347	0.127032	**
	ehp	5	141.282	36.6537	16.392			Equal variances not assumed			4.75921	5.5756	0.00380439	0.0823334	0.0172998	0.0392088	0.125458	**
HEPE9	control	5	0.183955	0.0699304	0.0312738		HEPE8	Equal variances assumed	0.510237	0.495347	0.235981	8	0.819377	4.59763	19.4831	-40.3304	49.5256	not sig
	ehp	5	0.0629632	0.024107	0.010781			Equal variances not assumed			0.235981	6.82107	0.820376	4.59763	19.4831	-41.7186	50.9139	not sig
HEPE12	control	5	16.2168	4.14162	1.85219		HEPE9	Equal variances assumed	1.6648	0.232999	3.65755	8	0.00642388	0.120992	0.0330799	0.0447091	0.197274	**
	ehp	5	16.0132	6.24784	2.79412			Equal variances not assumed			3.65755	4.93746	0.0149602	0.120992	0.0330799	0.035632	0.206351
HEPE15	control	5	0.30812	0.0826519	0.0369631		HEPE12	Equal variances assumed	0.833072	0.388064	0.0607313	8	0.953063	0.203588	3.35227	-7.52675	7.93393	not sig
	ehp	5	0.209681	0.0929743	0.0415794			Equal variances not assumed			0.0607313	6.94644	0.953284	0.203588	3.35227	-7.73567	8.14285	not sig
HEPE18	control	5	0.578674	0.0579158	0.0259007		HEPE15	Equal variances assumed	0.00878611	0.927625	1.76942	8	0.114788	0.0984392	0.0556337	-0.0298524	0.226731	not sig
	ehp	5	0.199448	0.0652545	0.0291827			Equal variances not assumed			1.76942	7.8917	0.115304	0.0984392	0.0556337	-0.0301595	0.227038	not sig
ARA	control	5	13.7652	3.5133	1.5712		HEPE18	Equal variances assumed	0.773196	0.404868	9.71903	8	1.04965e-05	0.379226	0.0390189	0.289248	0.469204	**
	ehp	5	18.2628	2.16642	0.968854			Equal variances not assumed			9.71903	7.88877	1.15648e-05	0.379226	0.0390189	0.289027	0.469425	**
DHA	control	5	55.8275	11.3028	5.05478		ARA	Equal variances assumed	2.06136	0.188998	-2.43657	8	0.0407822	-4.49765	1.8459	-8.7543	-0.241009	*
	ehp	5	49.4306	6.43469	2.87768			Equal variances not assumed			-2.43657	6.65766	0.046737	-4.49765	1.8459	-8.90842	-0.086889	*
EPA	control	5	64.146	8.21432	3.67355		DHA	Equal variances assumed	5.85659	0.0418475	1.09978	8	0.303418	6.39689	5.81651	-7.01601	19.8098	not sig
	ehp	5	79.5602	9.71536	4.34484			Equal variances not assumed			1.09978	6.34635	0.311386	6.39689	5.81651	-7.64942	20.4432	not sig
							EPA	Equal variances assumed	0.139862	0.718136	-2.70915	8	0.0266933	-15.4142	5.6897	-28.5347	-2.29377	*
								Equal variances not assumed			-2.70915	7.78478	0.0273688	-15.4142	5.6897	-28.5981	-2.23036	*
ST-D7
Group Statistics							Independent Samples Test
	GROUP	N	Mean	Std. Deviation	Std. Error Mean				Levene's Test for Equality of Variances		t-test for Equality of Means
PGD2	control	5	0.0407279	0.0138189	0.00617998				F	Sig.	t	df	Sig. (2-tailed)	Mean Difference	Std. Error Difference	95% Confidence Interval of the Difference
	ehp	3	0.068453	0.0330004	0.0190528											Lower	Upper	Sig. letter
PGF2A	control	5	1.39072	0.885944	0.396206		PGD2	Equal variances assumed	2.28237	0.181599	-1.71449	6	0.137265	-0.0277251	0.016171	-0.0672941	0.011844	not sig
	ehp	3	2.21817	0.65061	0.37563			Equal variances not assumed			-1.38418	2.42953	0.27973	-0.0277251	0.02003	-0.100833	0.0453831	not sig
PGJ2	control	5	0.282314	0.0559582	0.0250253		PGF2A	Equal variances assumed	0.168533	0.695677	-1.39009	6	0.21388	-0.827455	0.595253	-2.28399	0.629078	not sig
	ehp	3	0.370686	0.133613	0.0771417			Equal variances not assumed			-1.51558	5.51352	0.184687	-0.827455	0.545964	-2.19248	0.537572	not sig
HETE5	control	5	0.0222505	0.0081189	0.00363088		PGJ2	Equal variances assumed	2.33786	0.17713	-1.34968	6	0.225815	-0.0883717	0.0654762	-0.248586	0.0718429	not sig
	ehp	3	0.0305696	0.00704612	0.00406808			Equal variances not assumed			-1.08967	2.42965	0.37202	-0.0883717	0.0810993	-0.384368	0.207625	not sig
HETE8	control	5	0.776622	0.450353	0.201404		HETE5	Equal variances assumed	0.125959	0.734801	-1.46462	6	0.193366	-0.00831918	0.00568008	-0.0222178	0.00557947	not sig
	ehp	3	0.881157	0.471868	0.272433			Equal variances not assumed			-1.52568	4.90066	0.188773	-0.00831918	0.00545276	-0.0224218	0.00578347	not sig
HETE9	control	5	0.0212784	0.00570507	0.00255138		HETE8	Equal variances assumed	0.0584107	0.817074	-0.312781	6	0.765033	-0.104535	0.334211	-0.92232	0.71325	not sig
	ehp	3	0.0203082	0.00132333	0.000764025			Equal variances not assumed			-0.308547	4.16195	0.772497	-0.104535	0.338797	-1.03093	0.821855	not sig
HETE11	control	5	0.120102	0.0376361	0.0168314		HETE9	Equal variances assumed	2.87916	0.140658	0.281437	6	0.78783	0.000970198	0.0034473	-0.00746504	0.00940544	not sig
	ehp	3	0.143667	0.0205257	0.0118505			Equal variances not assumed			0.364281	4.67437	0.731542	0.000970198	0.00266332	-0.00602206	0.00796246	not sig
HETE12R	control	5	1.81905	0.24167	0.108078		HETE11	Equal variances assumed	0.508472	0.502579	-0.979709	6	0.365065	-0.0235647	0.0240527	-0.0824195	0.0352902	not sig
	ehp	3	2.44659	0.107412	0.0620141			Equal variances not assumed			-1.14477	5.9999	0.295909	-0.0235647	0.0205847	-0.0739337	0.0268044	not sig
HEPE5	control	5	0.0416705	0.0139182	0.00622442		HETE12R	Equal variances assumed	1.97976	0.209047	-4.15442	6	0.00598151	-0.627538	0.151053	-0.997151	-0.257924	**
	ehp	3	0.0584774	0.0116862	0.00674701			Equal variances not assumed			-5.03618	5.80828	0.0025991	-0.627538	0.124606	-0.934893	-0.320182	**
HEPE8	control	5	1.78905	1.10729	0.495194		HEPE5	Equal variances assumed	0.0657945	0.80613	-1.74133	6	0.132267	-0.0168068	0.00965172	-0.0404237	0.00681007	not sig
	ehp	3	3.01136	1.96156	1.13251			Equal variances not assumed			-1.83088	5.03096	0.126264	-0.0168068	0.00917963	-0.0403602	0.00674654	not sig
HEPE9	control	5	0.0539254	0.0193598	0.00865796		HEPE8	Equal variances assumed	1.35615	0.288409	-1.15499	6	0.292013	-1.22231	1.05829	-3.81186	1.36723	not sig
	ehp	3	0.059074	0.0144129	0.00832128			Equal variances not assumed			-0.988894	2.78693	0.400625	-1.22231	1.23604	-5.33166	2.88704	not sig
HEPE12	control	5	4.51565	0.864272	0.386514		HEPE9	Equal variances assumed	0.501484	0.505415	-0.394656	6	0.706744	-0.00514859	0.0130458	-0.0370705	0.0267733	not sig
	ehp	3	6.452	0.844252	0.487429			Equal variances not assumed			-0.428746	5.46928	0.684475	-0.00514859	0.0120085	-0.0352375	0.0249403	not sig
HEPE15	control	5	0.105446	0.0294249	0.0131592		HEPE12	Equal variances assumed	0.000933692	0.976614	-3.09153	6	0.021346	-1.93635	0.626339	-3.46895	-0.403752	*
	ehp	3	0.11949	0.0180391	0.0104149			Equal variances not assumed			-3.11272	4.43014	0.0311562	-1.93635	0.622077	-3.59934	-0.273354	*
HEPE18	control	5	0.107375	0.0276372	0.0123597		HEPE15	Equal variances assumed	0.465041	0.520718	-0.734409	6	0.490394	-0.0140443	0.0191233	-0.0608373	0.0327487	not sig
	ehp	3	0.14876	0.039194	0.0226287			Equal variances not assumed			-0.836867	5.92839	0.435097	-0.0140443	0.016782	-0.0552289	0.0271403	not sig
ARA	control	5	16.6656	1.60643	0.718418		HEPE18	Equal variances assumed	0.794077	0.407182	-1.77328	6	0.126548	-0.0413854	0.0233383	-0.0984921	0.0157214	not sig
	ehp	3	21.3818	1.77633	1.02556			Equal variances not assumed			-1.60507	3.2277	0.200422	-0.0413854	0.0257841	-0.120262	0.0374917	not sig
DHA	control	5	43.8446	4.66324	2.08547		ARA	Equal variances assumed	0.00837198	0.930075	-3.8787	6	0.00818299	-4.71626	1.21594	-7.69156	-1.74097	**
	ehp	3	50.5362	5.34499	3.08593			Equal variances not assumed			-3.7665	3.96685	0.0199624	-4.71626	1.25216	-8.20431	-1.22822
EPA	control	5	55.0332	6.44658	2.883		DHA	Equal variances assumed	0.00393165	0.95204	-1.86957	6	0.110745	-6.69159	3.57921	-15.4496	2.06643	not sig
	ehp	3	65.4336	3.25094	1.87693			Equal variances not assumed			-1.79663	3.84317	0.149732	-6.69159	3.72453	-17.2011	3.81794	not sig
							EPA	Equal variances assumed	1.21688	0.312241	-2.54845	6	0.0435815	-10.4004	4.08108	-20.3865	-0.414388	*
								Equal variances not assumed			-3.02326	5.96587	0.0234648	-10.4004	3.44014	-18.8298	-1.97102	*
ST-D21
Group Statistics							Independent Samples Test
	GROUP	N	Mean	Std. Deviation	Std. Error Mean				Levene's Test for Equality of Variances		t-test for Equality of Means
PGD2	control	5	0.0742142	0.0195423	0.00873959				F	Sig.	t	df	Sig. (2-tailed)	Mean Difference	Std. Error Difference	95% Confidence Interval of the Difference
	ehp	5	0.149469	0.0257452	0.0115136											Lower	Upper	Sig. letter
PGF2A	control	5	2.57012	0.903223	0.403934		PGD2	Equal variances assumed	0.0452207	0.836917	-5.20619	8	0.000816213	-0.0752548	0.0144549	-0.108588	-0.0419218	**
	ehp	5	5.35801	1.80188	0.805823			Equal variances not assumed			-5.20619	7.46059	0.0010186	-0.0752548	0.0144549	-0.109012	-0.0414976	**
PGJ2	control	5	0.38544	0.0951606	0.0425571		PGF2A	Equal variances assumed	7.88777	0.0228953	-3.09286	8	0.0148252	-2.78789	0.901395	-4.86651	-0.709267	*
	ehp	5	0.68369	0.10185	0.0455488			Equal variances not assumed			-3.09286	5.89078	0.0218243	-2.78789	0.901395	-5.00347	-0.572303	*
HETE5	control	5	0.0378266	0.0186027	0.00831938		PGJ2	Equal variances assumed	0.0205982	0.889428	-4.78455	8	0.00138259	-0.298251	0.0623362	-0.441998	-0.154503	**
	ehp	5	0.0611732	0.00943211	0.00421817			Equal variances not assumed			-4.78455	7.96336	0.00140038	-0.298251	0.0623362	-0.442113	-0.154388	**
HETE8	control	5	0.51204	0.063151	0.028242		HETE5	Equal variances assumed	1.15563	0.313724	-2.50295	8	0.0367727	-0.0233466	0.00932765	-0.0448562	-0.00183702	*
	ehp	5	2.54267	1.28766	0.575861			Equal variances not assumed			-2.50295	5.92913	0.0468118	-0.0233466	0.00932765	-0.0462368	-0.000456396	*
HETE9	control	5	0.0314253	0.011703	0.00523376		HETE8	Equal variances assumed	40.1299	0.000224232	-3.52201	8	0.00782288	-2.03063	0.576553	-3.36016	-0.701091
	ehp	5	0.0556354	0.00746682	0.00333926			Equal variances not assumed			-3.52201	4.01924	0.0242142	-2.03063	0.576553	-3.62838	-0.432875	*
HETE11	control	5	0.129865	0.034932	0.015622		HETE9	Equal variances assumed	0.300624	0.598454	-3.89965	8	0.00454692	-0.0242102	0.00620829	-0.0385265	-0.0098938	**
	ehp	5	0.29448	0.0184255	0.00824011			Equal variances not assumed			-3.89965	6.79366	0.00625819	-0.0242102	0.00620829	-0.0389813	-0.009439	**
HETE12R	control	5	2.45007	0.0364583	0.0163046		HETE11	Equal variances assumed	1.07084	0.33102	-9.32028	8	1.43202e-05	-0.164615	0.017662	-0.205344	-0.123886	**
	ehp	5	3.26643	0.597294	0.267118			Equal variances not assumed			-9.32028	6.06586	8.10516e-05	-0.164615	0.017662	-0.207719	-0.121511	**
HEPE5	control	5	0.0747648	0.0395803	0.0177009		HETE12R	Equal variances assumed	17.9542	0.00284816	-3.05048	8	0.0158095	-0.816354	0.267615	-1.43348	-0.199233	*
	ehp	5	0.12108	0.0255183	0.0114121			Equal variances not assumed			-3.05048	4.02981	0.037642	-0.816354	0.267615	-1.55721	-0.0754985	*
HEPE8	control	5	1.23538	0.244768	0.109464		HEPE5	Equal variances assumed	0.690726	0.430023	-2.1991	8	0.0590765	-0.0463148	0.0210608	-0.0948811	0.00225144	not sig
	ehp	5	8.8349	3.73279	1.66936			Equal variances not assumed			-2.1991	6.83542	0.0647327	-0.0463148	0.0210608	-0.0963598	0.00373012	not sig
HEPE9	control	5	0.094868	0.0434034	0.0194106		HEPE8	Equal variances assumed	54.4202	7.78924e-05	-4.54261	8	0.00189269	-7.59951	1.67294	-11.4573	-3.74171
	ehp	5	0.181686	0.030738	0.0137464			Equal variances not assumed			-4.54261	4.0344	0.0102693	-7.59951	1.67294	-12.2288	-2.97026	*
HEPE12	control	5	5.60358	0.414936	0.185565		HEPE9	Equal variances assumed	0.084002	0.779316	-3.65007	8	0.00649375	-0.0868175	0.0237852	-0.141666	-0.0319688	**
	ehp	5	8.87531	0.691243	0.309133			Equal variances not assumed			-3.65007	7.20589	0.00777589	-0.0868175	0.0237852	-0.142736	-0.0308986	**
HEPE15	control	5	0.148899	0.079149	0.0353965		HEPE12	Equal variances assumed	0.796951	0.398064	-9.07424	8	1.74445e-05	-3.27173	0.360552	-4.10317	-2.4403	**
	ehp	5	0.302834	0.0593285	0.0265325			Equal variances not assumed			-9.07424	6.55137	6.02679e-05	-3.27173	0.360552	-4.13628	-2.40719	**
HEPE18	control	5	0.125268	0.0468141	0.0209359		HEPE15	Equal variances assumed	0.0989444	0.761147	-3.4798	8	0.00832206	-0.153935	0.0442367	-0.255945	-0.0519249	**
	ehp	5	0.162056	0.0264041	0.0118083			Equal variances not assumed			-3.4798	7.41641	0.00937131	-0.153935	0.0442367	-0.257359	-0.0505107	**
ARA	control	5	16.7791	2.17974	0.974811		HEPE18	Equal variances assumed	0.928035	0.363586	-1.53051	8	0.164422	-0.0367879	0.0240364	-0.0922158	0.0186401	not sig
	ehp	5	21.5741	3.65086	1.63271			Equal variances not assumed			-1.53051	6.31108	0.174354	-0.0367879	0.0240364	-0.0949071	0.0213313	not sig
DHA	control	5	39.8755	6.41456	2.86868		ARA	Equal variances assumed	0.811033	0.394117	-2.52156	8	0.0357218	-4.79495	1.90158	-9.18	-0.409899	*
	ehp	5	50.2294	5.84278	2.61297			Equal variances not assumed			-2.52156	6.53023	0.0420633	-4.79495	1.90158	-9.35788	-0.232017	*
EPA	control	5	68.3831	7.14871	3.197		DHA	Equal variances assumed	0.027828	0.871653	-2.66829	8	0.0284374	-10.3539	3.88033	-19.3019	-1.4058	*
	ehp	5	98.7085	6.50491	2.90908			Equal variances not assumed			-2.66829	7.93126	0.0286548	-10.3539	3.88033	-19.3154	-1.39228	*
							EPA	Equal variances assumed	0.187652	0.676321	-7.01579	8	0.000110878	-30.3254	4.32245	-40.293	-20.3578	**
								Equal variances not assumed			-7.01579	7.92979	0.000115696	-30.3254	4.32245	-40.3084	-20.3424	**
IN-D7
Group Statistics							Independent Samples Test
	GROUP	N	Mean	Std. Deviation	Std. Error Mean				Levene's Test for Equality of Variances		t-test for Equality of Means
PGD2	control	5	0.0681663	0.0216122	0.00966528				F	Sig.	t	df	Sig. (2-tailed)	Mean Difference	Std. Error Difference	95% Confidence Interval of the Difference
	ehp	3	0.0652642	0.0135116	0.00780093											Lower	Upper	Sig. letter
PGF2A	control	5	0.974251	0.208684	0.0933265		PGD2	Equal variances assumed	0.178133	0.687688	0.205965	6	0.843629	0.00290207	0.0140901	-0.0315752	0.0373794	not sig
	ehp	3	1.68175	0.337764	0.195008			Equal variances not assumed			0.233649	5.90078	0.823152	0.00290207	0.0124206	-0.0276144	0.0334186	not sig
PGJ2	control	5	0.419558	0.169583	0.0758399		PGF2A	Equal variances assumed	0.610093	0.464446	-3.74102	6	0.00961087	-0.707498	0.189119	-1.17025	-0.244741	**
	ehp	3	0.334623	0.0893026	0.0515589			Equal variances not assumed			-3.27257	2.94385	0.0479696	-0.707498	0.21619	-1.403	-0.0120003
HETE5	control	0	.	.	.		PGJ2	Equal variances assumed	1.29187	0.299051	0.787144	6	0.46115	0.084935	0.107903	-0.179093	0.348963	not sig
	ehp	3	0.00545919	0.00216155	0.00124797			Equal variances not assumed			0.926165	5.99198	0.390139	0.084935	0.0917061	-0.139535	0.309404	not sig
HETE8	control	5	1.85504	1.98407	0.887304		HETE8	Equal variances assumed	0.0705724	0.799397	-2.90037	6	0.0273212	-4.30911	1.48571	-7.94451	-0.67371	*
	ehp	3	6.16415	2.13147	1.23061			Equal variances not assumed			-2.8403	4.07007	0.045916	-4.30911	1.51713	-8.49291	-0.125315	*
HETE11	control	5	0.0201972	0.0110331	0.00493413		HETE11	Equal variances assumed	15.6211	0.00751732	-3.892	6	0.00805809	-0.0896277	0.0230287	-0.145977	-0.0332785
	ehp	3	0.109825	0.0523412	0.0302192			Equal variances not assumed			-2.92716	2.10731	0.0936494	-0.0896277	0.0306194	-0.215147	0.035892	not sig
HETE12R	control	5	1.17437	0.22684	0.101446		HETE12R	Equal variances assumed	0.524846	0.496049	0.357845	6	0.732711	0.0512234	0.143144	-0.299038	0.401485	not sig
	ehp	3	1.12315	0.11111	0.0641492			Equal variances not assumed			0.426768	5.93922	0.684585	0.0512234	0.120026	-0.243201	0.345648	not sig
HEPE5	control	5	0.0055619	0.00391315	0.00175002		HEPE5	Equal variances assumed	1.19108	0.316987	-4.4907	6	0.00414479	-0.019096	0.00425233	-0.029501	-0.00869088	**
	ehp	3	0.0246579	0.00843134	0.00486784			Equal variances not assumed			-3.69157	2.52926	0.0457316	-0.019096	0.00517285	-0.037435	-0.000756963
HEPE8	control	5	5.48189	6.05819	2.70931		HEPE8	Equal variances assumed	0.0917716	0.772165	-3.35137	6	0.0153932	-15.807	4.71657	-27.348	-4.26593	*
	ehp	3	21.2889	7.19239	4.15253			Equal variances not assumed			-3.18804	3.72744	0.0367541	-15.807	4.95821	-29.9794	-1.63455	*
HEPE9	control	5	0.0078934	0.00487469	0.00218003		HEPE9	Equal variances assumed	1.49548	0.267218	-2.73669	6	0.0338839	-0.0120177	0.00439133	-0.0227629	-0.00127253	*
	ehp	3	0.0199111	0.0078068	0.00450726			Equal variances not assumed			-2.40029	2.96409	0.096894	-0.0120177	0.00500678	-0.0280613	0.00402584
HEPE12	control	5	2.57469	0.320118	0.143161		HEPE12	Equal variances assumed	1.23772	0.308488	-4.3317	6	0.00491955	-0.873647	0.201687	-1.36716	-0.380137	**
	ehp	3	3.44834	0.154468	0.0891821			Equal variances not assumed			-5.17972	5.92297	0.00213659	-0.873647	0.168667	-1.28766	-0.459629	**
HEPE15	control	5	0.019577	0.00831152	0.00371703		HEPE15	Equal variances assumed	15.891	0.00723067	-3.16916	6	0.0193393	-0.0693356	0.0218782	-0.12287	-0.0158015
	ehp	3	0.0889126	0.0505399	0.0291792			Equal variances not assumed			-2.35715	2.06516	0.13852	-0.0693356	0.029415	-0.192147	0.0534761	not sig
HEPE18	control	5	0.0282497	0.0114873	0.00513726		HEPE18	Equal variances assumed	26.2818	0.00216424	-1.89537	6	0.106853	-0.354693	0.187136	-0.812599	0.103213	not sig
	ehp	3	0.382943	0.443535	0.256075			Equal variances not assumed			-1.38483	2.00161	0.300262	-0.354693	0.256127	-1.45587	0.746482	not sig
ARA	control	5	0.330545	0.107303	0.0479873		ARA	Equal variances assumed	7.55456	0.0333555	-2.68759	6	0.0361684	-0.372088	0.138447	-0.710855	-0.0333216
	ehp	3	0.702634	0.291186	0.168116			Equal variances not assumed			-2.12827	2.33144	0.148732	-0.372088	0.174831	-1.03059	0.286415	not sig
DHA	control	5	4.14024	1.07667	0.481502		DHA	Equal variances assumed	24.1181	0.00268093	-0.310097	6	0.766975	-0.201297	0.649143	-1.78969	1.3871	not sig
	ehp	3	4.34154	0.227726	0.131478			Equal variances not assumed			-0.403297	4.56793	0.704906	-0.201297	0.499129	-1.52173	1.11913	not sig
EPA	control	5	3.26583	0.900755	0.40283		EPA	Equal variances assumed	0.133233	0.727624	-5.06149	6	0.00230728	-3.69591	0.730202	-5.48265	-1.90917	**
	ehp	3	6.96175	1.17324	0.677373			Equal variances not assumed			-4.68963	3.4491	0.0133377	-3.69591	0.788102	-6.02901	-1.36282
a	t cannot be computed because at least one of the groups is empty.
IN-D21
Group Statistics							Independent Samples Test
	GROUP	N	Mean	Std. Deviation	Std. Error Mean				Levene's Test for Equality of Variances		t-test for Equality of Means
PGD2	control	5	0.0742142	0.0195423	0.00873959				F	Sig.	t	df	Sig. (2-tailed)	Mean Difference	Std. Error Difference	95% Confidence Interval of the Difference
	ehp	5	0.149469	0.0257452	0.0115136											Lower	Upper	Sig. letter
PGF2A	control	5	2.57012	0.903223	0.403934		PGD2	Equal variances assumed	0.0452207	0.836917	-5.20619	8	0.000816213	-0.0752548	0.0144549	-0.108588	-0.0419218	**
	ehp	5	5.35801	1.80188	0.805823			Equal variances not assumed			-5.20619	7.46059	0.0010186	-0.0752548	0.0144549	-0.109012	-0.0414976	**
PGJ2	control	5	0.38544	0.0951606	0.0425571		PGF2A	Equal variances assumed	7.88777	0.0228953	-3.09286	8	0.0148252	-2.78789	0.901395	-4.86651	-0.709267	*
	ehp	5	0.68369	0.10185	0.0455488			Equal variances not assumed			-3.09286	5.89078	0.0218243	-2.78789	0.901395	-5.00347	-0.572303	*
HETE5	control	5	0.0378266	0.0186027	0.00831938		PGJ2	Equal variances assumed	0.0205982	0.889428	-4.78455	8	0.00138259	-0.298251	0.0623362	-0.441998	-0.154503	**
	ehp	5	0.0611732	0.00943211	0.00421817			Equal variances not assumed			-4.78455	7.96336	0.00140038	-0.298251	0.0623362	-0.442113	-0.154388	**
HETE8	control	5	0.51204	0.063151	0.028242		HETE5	Equal variances assumed	1.15563	0.313724	-2.50295	8	0.0367727	-0.0233466	0.00932765	-0.0448562	-0.00183702	*
	ehp	5	2.54267	1.28766	0.575861			Equal variances not assumed			-2.50295	5.92913	0.0468118	-0.0233466	0.00932765	-0.0462368	-0.000456396	*
HETE9	control	5	0.0314253	0.011703	0.00523376		HETE8	Equal variances assumed	40.1299	0.000224232	-3.52201	8	0.00782288	-2.03063	0.576553	-3.36016	-0.701091
	ehp	5	0.0556354	0.00746682	0.00333926			Equal variances not assumed			-3.52201	4.01924	0.0242142	-2.03063	0.576553	-3.62838	-0.432875	*
HETE11	control	5	0.129865	0.034932	0.015622		HETE9	Equal variances assumed	0.300624	0.598454	-3.89965	8	0.00454692	-0.0242102	0.00620829	-0.0385265	-0.0098938	**
	ehp	5	0.29448	0.0184255	0.00824011			Equal variances not assumed			-3.89965	6.79366	0.00625819	-0.0242102	0.00620829	-0.0389813	-0.009439	**
HETE12R	control	5	2.45007	0.0364583	0.0163046		HETE11	Equal variances assumed	1.07084	0.33102	-9.32028	8	1.43202e-05	-0.164615	0.017662	-0.205344	-0.123886	**
	ehp	5	3.26643	0.597294	0.267118			Equal variances not assumed			-9.32028	6.06586	8.10516e-05	-0.164615	0.017662	-0.207719	-0.121511	**
HEPE5	control	5	0.0747648	0.0395803	0.0177009		HETE12R	Equal variances assumed	17.9542	0.00284816	-3.05048	8	0.0158095	-0.816354	0.267615	-1.43348	-0.199233	*
	ehp	5	0.12108	0.0255183	0.0114121			Equal variances not assumed			-3.05048	4.02981	0.037642	-0.816354	0.267615	-1.55721	-0.0754985	*
HEPE8	control	5	1.23538	0.244768	0.109464		HEPE5	Equal variances assumed	0.690726	0.430023	-2.1991	8	0.0590765	-0.0463148	0.0210608	-0.0948811	0.00225144	not sig
	ehp	5	8.8349	3.73279	1.66936			Equal variances not assumed			-2.1991	6.83542	0.0647327	-0.0463148	0.0210608	-0.0963598	0.00373012	not sig
HEPE9	control	5	0.094868	0.0434034	0.0194106		HEPE8	Equal variances assumed	54.4202	7.78924e-05	-4.54261	8	0.00189269	-7.59951	1.67294	-11.4573	-3.74171
	ehp	5	0.181686	0.030738	0.0137464			Equal variances not assumed			-4.54261	4.0344	0.0102693	-7.59951	1.67294	-12.2288	-2.97026	*
HEPE12	control	5	5.60358	0.414936	0.185565		HEPE9	Equal variances assumed	0.084002	0.779316	-3.65007	8	0.00649375	-0.0868175	0.0237852	-0.141666	-0.0319688	**
	ehp	5	8.87531	0.691243	0.309133			Equal variances not assumed			-3.65007	7.20589	0.00777589	-0.0868175	0.0237852	-0.142736	-0.0308986	**
HEPE15	control	5	0.148899	0.079149	0.0353965		HEPE12	Equal variances assumed	0.796951	0.398064	-9.07424	8	1.74445e-05	-3.27173	0.360552	-4.10317	-2.4403	**
	ehp	5	0.302834	0.0593285	0.0265325			Equal variances not assumed			-9.07424	6.55137	6.02679e-05	-3.27173	0.360552	-4.13628	-2.40719	**
HEPE18	control	5	0.125268	0.0468141	0.0209359		HEPE15	Equal variances assumed	0.0989444	0.761147	-3.4798	8	0.00832206	-0.153935	0.0442367	-0.255945	-0.0519249	**
	ehp	5	0.162056	0.0264041	0.0118083			Equal variances not assumed			-3.4798	7.41641	0.00937131	-0.153935	0.0442367	-0.257359	-0.0505107	**
ARA	control	5	16.7791	2.17974	0.974811		HEPE18	Equal variances assumed	0.928035	0.363586	-1.53051	8	0.164422	-0.0367879	0.0240364	-0.0922158	0.0186401	not sig
	ehp	5	21.5741	3.65086	1.63271			Equal variances not assumed			-1.53051	6.31108	0.174354	-0.0367879	0.0240364	-0.0949071	0.0213313	not sig
DHA	control	5	39.8755	6.41456	2.86868		ARA	Equal variances assumed	0.811033	0.394117	-2.52156	8	0.0357218	-4.79495	1.90158	-9.18	-0.409899	*
	ehp	5	50.2294	5.84278	2.61297			Equal variances not assumed			-2.52156	6.53023	0.0420633	-4.79495	1.90158	-9.35788	-0.232017	*
EPA	control	5	68.3831	7.14871	3.197		DHA	Equal variances assumed	0.027828	0.871653	-2.66829	8	0.0284374	-10.3539	3.88033	-19.3019	-1.4058	*
	ehp	5	98.7085	6.50491	2.90908			Equal variances not assumed			-2.66829	7.93126	0.0286548	-10.3539	3.88033	-19.3154	-1.39228	*
							EPA	Equal variances assumed	0.187652	0.676321	-7.01579	8	0.000110878	-30.3254	4.32245	-40.293	-20.3578	**
								Equal variances not assumed			-7.01579	7.92979	0.000115696	-30.3254	4.32245	-40.3084	-20.3424	**
