# Supplementary material for: Differential regulation of the eicosanoid biosynthesis pathway in response to Enterocytozoon hepatopenaei infection in Litopenaeus vannamei
Source: PLoS One. 2025 Oct 17;20(10):e0334906. doi: 10.1371/journal.pone.0334906 (PMC12533846; doi:10.1371/journal.pone.0334906)
Supplement: S3 Data — (XLSX) [file pone.0334906.s004.xlsx]

## Sheet: LvCOX
A semi-quantitative analysis of LvCOX immunoreactive signals in shrimp hepatopancreas samples
Day	Treatment	Slide	Count	Total area	Average size	Area fraction	IntDen
D7	Control	18-01-2023-control-D7-(1-2)-01.jpg-(Colour_2)	70	1857.94	26.542	2.5	736.934
D7	Control	18-01-2023-control-D7-(1-2)-02.jpg-(Colour_2)	76	1268.32	16.688	1.7	864.466
D7	Control	18-01-2023-control-D7-(1-2)-03.jpg-(Colour_2)	92	904.191	9.828	1.2	527.461
D7	Control	18-01-2023-control-D7-(1-2)-04.jpg-(Colour_2)	68	1230.72	18.099	1.7	964.337
D7	Control	18-01-2023-control-D7-(1-2)-05.jpg-(Colour_2)	125	1520.61	12.165	2.1	648.221
D7	EHP-infected	18-01-2023-cohab-D7-(1-2)-01.jpg-(Colour_2)	81	1816.84	22.43	2.5	981.347
D7	EHP-infected	18-01-2023-cohab-D7-(1-2)-02.jpg-(Colour_2)	114	2667.59	23.4	3.6	1002.39
D7	EHP-infected	18-01-2023-cohab-D7-(1-2)-03.jpg-(Colour_2)	304	3140.6	10.331	4.3	934.498
D7	EHP-infected	18-01-2023-cohab-D7-(1-2)-04.jpg-(Colour_2)	48	992.157	20.67	1.3	1000.92
D7	EHP-infected	18-01-2023-cohab-D7-(1-2)-05.jpg-(Colour_2)	90	1353.21	15.036	1.8	848.326
D21	Control	18-01-2023-control-D21-(5-2)-01.jpg-(Colour_2)	74	634.566	8.575	0.9	644.209
D21	Control	18-01-2023-control-D21-(5-2)-02.jpg-(Colour_2)	172	1612.23	9.373	2.2	718.08
D21	Control	18-01-2023-control-D21-(5-2)-03.jpg-(Colour_2)	218	1626.31	7.46	2.2	551.197
D21	Control	18-01-2023-control-D21-(5-2)-04.jpg-(Colour_2)	240	2203.23	9.18	3	665.426
D21	Control	18-01-2023-control-D21-(5-2)-05.jpg-(Colour_2)	130	1767.9	13.599	2.4	626.702
D21	EHP-infected	18-01-2023-cohabl-D21-(3-3)-01.jpg-(Colour_2)	247	2727.62	11.043	3.8	972.284
D21	EHP-infected	18-01-2023-cohabl-D21-(3-3)-02.jpg-(Colour_2)	90	2174.66	24.163	3	1078.68
D21	EHP-infected	18-01-2023-cohabl-D21-(3-3)-03.jpg-(Colour_2)	111	2640.34	23.787	3.6	1063.61
D21	EHP-infected	18-01-2023-cohabl-D21-(3-3)-04.jpg-(Colour_2)	66	2233.21	33.836	3.1	1153.28
D21	EHP-infected	18-01-2023-cohabl-D21-(3-3)-05.jpg-(Colour_2)	155	2045.59	13.197	2.8	882.44

## Sheet: LvPGFS
A semi-quantitative analysis of LvPGFS immunoreactive signals in shrimp hepatopancreas samples
Day	Treatment	Slide	Count	Total area	Average size	Area fraction	IntDen
D7	Control	+control-D7-HP1-PGF2-40X-14.jpg-(Colour_3)	1297	1856.18	1.431	2.5	166.307
D7	Control	+control-D7-HP1-PGF2-40X-15.jpg-(Colour_3)	1260	1610.44	1.278	2.2	149.209
D7	Control	+control-D7-HP1-PGF2-40X-22.jpg-(Colour_3)	1607	1949.3	1.213	2.7	139.935
D7	Control	+control-D7-HP1-PGF2-40X-20.jpg-(Colour_3)	2972	3406.7	1.146	4.7	148.807
D7	Control	+control-D7-HP1-PGF2-40X-23.jpg-(Colour_3)	1985	2652.86	1.336	3.6	143.651
D7	EHP-infected	+cohab-D7-HP2-PGF2-40X-02.jpg-(Colour_3)	4000	4770.39	1.193	6.6	183.717
D7	EHP-infected	+cohab-D7-HP2-PGF2-40X-03.jpg-(Colour_3)	3457	4139.73	1.197	5.8	204.079
D7	EHP-infected	+cohab-D7-HP2-PGF2-40X-06.jpg-(Colour_3)	1585	2582.64	1.629	3.6	210.583
D7	EHP-infected	+cohab-D7-HP2-PGF2-40X-04.jpg-(Colour_3)	1547	2636.82	1.704	3.7	204.346
D7	EHP-infected	+cohab-D7-HP2-PGF2-40X-1.jpg-(Colour_3)	3138	5997.7	1.911	8.4	195.504
D21	Control	+control-D21-HP2-PGF2-40X-34.jpg-(Colour_3)	4350	3112.99	0.716	4.2	134.804
D21	Control	+control-D21-HP2-PGF2-40X-37.jpg-(Colour_3)	3622	4329.59	1.195	6.1	198.554
D21	Control	+control-D21-HP1-PGF2-40X-41.jpg-(Colour_3)	2879	2649.18	0.92	3.6	150.819
D21	Control	+control-D21-HP2-PGF2-40X-39.jpg-(Colour_3)	2670	2647.29	0.991	3.6	159.49
D21	Control	+control-D21-HP2-PGF2-40X-38.jpg-(Colour_3)	5254	4231	0.805	5.8	162.431
D21	EHP-infected	+cohab-D21-HP2-PGF2-40X-01.jpg-(Colour_3)	5985	8287.93	1.385	11.1	265.85
D21	EHP-infected	+cohab-D21-HP2-PGF2-40X-04.jpg-(Colour_3)	8328	9459.66	1.136	12.7	210.572
D21	EHP-infected	+cohab-D21-HP2-PGF2-40X-05.jpg-(Colour_3)	8807	10260.1	1.165	13.8	216.853
D21	EHP-infected	+cohab-D21-HP2-PGF2-40X-06.jpg-(Colour_3)	11112	15634.9	1.407	21	271.932
D21	EHP-infected	+cohab-D21-HP2-PGF2-40X-07.jpg-(Colour_3)	5461	8447.93	1.547	12	253.355
