# Supplementary material for: Differential regulation of the eicosanoid biosynthesis pathway in response to Enterocytozoon hepatopenaei infection in Litopenaeus vannamei
Source: PLoS One. 2025 Oct 17;20(10):e0334906. doi: 10.1371/journal.pone.0334906 (PMC12533846; doi:10.1371/journal.pone.0334906)
Supplement: S5 Data — (XLSX) [file pone.0334906.s006.xlsx]

## Sheet: LvcPLA2
Gene: LvcPLA2		cDNA: from pooled samples collected in each tank (n = 40)
Plasmid size: 3126 bp
Sample: HP, ST, IN cDNA
Standard curve
Sample	std plasmid amount (ng)	Rep 1 (Cq)	Rep 2 (Cq)	Ave Cq	Copy number
dH2O	dH2O	ND	ND		ND
pTZ57R-cPLA2	0.1	12.4776	12.2852	12.3814	29600000
pTZ57R-cPLA2	0.01	15.8396	15.6159	15.7277	2960000
pTZ57R-cPLA2	0.001	19.1084	19.0084	19.0584	296000
pTZ57R-cPLA2	0.0001	21.8715	24.0525	22.962	29600
pTZ57R-cPLA2	1e-05	26.4062	26.0206	26.2134	2960
pTZ57R-cPLA2	1e-06	28.4131	28.8202	28.6167	296
pTZ57R-cPLA2	1e-07	32.1284	31.1375	31.6329	29.6
pTZ57R-cPLA2	1e-08	34.796	ND	34.796	2.96
Shrimp tissue samples
							copy number	copy number	LvcPLA2/LvEF1a x 10^5
Organs	Day	Treatment condition	Tank	sample #	sample code	Cq	LvcPLA2	LvEF1a	copy number
Hepatopacreases	Day 0	Control	Tank 1	1	D0-HP1	ND	ND	8704.37	0
Hepatopacreases	Day 0	Control	Tank 2	2	D0-HP2	ND	ND	1458.35	0
Hepatopacreases	Day 0	Control	Tank 3	3	D0-HP3	ND	ND	24651.6	0
Hepatopacreases	Day 0	Control	Tank 4	4	D0-HP4	ND	ND	2179.26	0
Hepatopacreases	Day 0	Control	Tank 5	5	D0-HP5	34.7914	3.71328	18832.3	19.7176
Hepatopacreases	Day 7	Control	Tank 1	6	NL1-HP	34.3649	5.05019	8740.48	57.7793
Hepatopacreases	Day 7	Control	Tank 2	7	NL2-HP	ND	ND	7482.95	0
Hepatopacreases	Day 7	Control	Tank 3	8	NL3-HP	ND	ND	2840.46	0
Hepatopacreases	Day 7	Control	Tank 4	9	NL4-HP	ND	ND	1910.71	0
Hepatopacreases	Day 7	Control	Tank 5	10	NL5-HP	ND	ND	2364	0
Hepatopacreases	Day 7	EHP	Tank 1	11	EL1-HP	ND	ND	1986.17	0
Hepatopacreases	Day 7	EHP	Tank 2	12	EL2-HP	ND	ND	5746.03	0
Hepatopacreases	Day 7	EHP	Tank 3	13	EL3-HP	ND	ND	797.358	0
Hepatopacreases	Day 7	EHP	Tank 4	14	EL4-HP	ND	ND	8339.33	0
Hepatopacreases	Day 7	EHP	Tank 5	15	EL5-HP	ND	ND	2470.93	0
Hepatopacreases	Day 21	Control	Tank 1	16	NH1-HP	ND	ND	30142.2	0
Hepatopacreases	Day 21	Control	Tank 2	17	NH2-HP	ND	ND	2432.23	0
Hepatopacreases	Day 21	Control	Tank 3	18	NH3-HP	ND	ND	2634.26	0
Hepatopacreases	Day 21	Control	Tank 4	19	NH4-HP	33.4369	9.85948	33299.1	29.6088
Hepatopacreases	Day 21	Control	Tank 5	20	NH5-HP	ND	ND	4996.37	0
Hepatopacreases	Day 21	EHP	Tank 1	21	EH1-HP	34.0094	6.5256	59683.5	10.9337
Hepatopacreases	Day 21	EHP	Tank 2	22	EH2-HP	34.0514	6.33059	17614.7	35.9392
Hepatopacreases	Day 21	EHP	Tank 3	23	EH3-HP	33.3762	10.3011	39971.4	25.7712
Hepatopacreases	Day 21	EHP	Tank 4	24	EH4-HP	34.4056	4.90409	15280.3	32.0941
Hepatopacreases	Day 21	EHP	Tank 5	25	EH5-HP	ND	ND	4048.95	0
Stomachs	Day 0	Control	Tank 1	26	D0-ST1	ND	ND	7612.36	0
Stomachs	Day 0	Control	Tank 2	27	D0-ST2	ND	ND	2379.71	0
Stomachs	Day 0	Control	Tank 3	28	D0-ST3	ND	ND	1920.61	0
Stomachs	Day 7	Control	Tank 1	29	NL1-ST	ND	ND	4296.27	0
Stomachs	Day 7	Control	Tank 2	30	NL2-ST	ND	ND	849.801	0
Stomachs	Day 7	Control	Tank 3	31	NL3-ST	34.9608	3.28635	6165.6	53.3014
Stomachs	Day 7	Control	Tank 4	32	NL4-ST	ND	ND	3556.27	0
Stomachs	Day 7	Control	Tank 5	33	NL5-ST	31.032	55.8322	66593.5	83.8402
Stomachs	Day 7	EHP	Tank 1	34	EL1-ST	31.357	44.1694	49611.8	89.03
Stomachs	Day 7	EHP	Tank 2	35	EL2-ST	34.1484	5.90309	36111.8	16.3467
Stomachs	Day 7	EHP	Tank 3	36	EL3-ST	34.9849	3.22967	14665.1	22.0229
Stomachs	Day 7	EHP	Tank 4	37	EL4-ST	ND	ND	13158.7	0
Stomachs	Day 7	EHP	Tank 5	38	EL5-ST	ND	ND	3805.03	0
Stomachs	Day 21	Control	Tank 1	39	NH1-ST	ND	ND	1002.14	0
Stomachs	Day 21	Control	Tank 2	40	NH2-ST	ND	ND	21660.2	0
Stomachs	Day 21	Control	Tank 3	41	NH3-ST	ND	ND	9289.54	0
Stomachs	Day 21	Control	Tank 4	42	NH4-ST	ND	ND	7729.85	0
Stomachs	Day 21	Control	Tank 5	43	NH5-ST	ND	ND	14071.5	0
Stomachs	Day 21	EHP	Tank 1	44	EH1-ST	34.9602	3.28771	6037.01	54.4594
Stomachs	Day 21	EHP	Tank 2	45	EH2-ST	32.0407	26.9807	38197.7	70.6343
Stomachs	Day 21	EHP	Tank 3	46	EH3-ST	31.8955	29.9566	79870.3	37.5066
Stomachs	Day 21	EHP	Tank 4	47	EH4-ST	ND	ND	39488.5	0
Stomachs	Day 21	EHP	Tank 5	48	EH5-ST	33.0627	12.9131	53069.2	24.3325
Intestine	Day 0	Control	Tank 1	49	D0-IN1	ND	ND	223.299	0
Intestine	Day 0	Control	Tank 2	50	D0-IN2	ND	ND	10946.8	0
Intestine	Day 0	Control	Tank 3	51	D0-IN3	ND	ND	482.94	0
Intestine	Day 7	Control	Tank 1	52	NL1-IN	34.3543	5.08889	9863.1	51.5953
Intestine	Day 7	Control	Tank 2	53	NL2-IN	32.5526	18.6531	33425.2	55.8056
Intestine	Day 7	Control	Tank 3	54	NL3-IN	31.4165	42.3155	117701	35.9517
Intestine	Day 7	Control	Tank 4	55	NL4-IN	33.6517	8.44495	25098.1	33.6477
Intestine	Day 7	Control	Tank 5	56	NL5-IN	ND	ND	6606.38	0
Intestine	Day 7	EHP	Tank 1	57	EL1-IN	ND	ND	1089.75	0
Intestine	Day 7	EHP	Tank 2	58	EL2-IN	ND	ND	551.222	0
Intestine	Day 7	EHP	Tank 3	59	EL3-IN	ND	ND	42.1111	0
Intestine	Day 7	EHP	Tank 4	60	EL4-IN	33.0677	12.867	51568.8	24.9512
Intestine	Day 7	EHP	Tank 5	61	EL5-IN	ND	ND	466.044	0
Intestine	Day 21	Control	Tank 1	62	NH1-IN	ND	ND	4957.61	0
Intestine	Day 21	Control	Tank 2	63	NH2-IN	ND	ND	1689.1	0
Intestine	Day 21	Control	Tank 3	64	NH3-IN	ND	ND	3574.57	0
Intestine	Day 21	Control	Tank 4	65	NH4-IN	ND	ND	1497.08	0
Intestine	Day 21	Control	Tank 5	66	NH5-IN	34.9784	3.24479	15382	21.0948
Intestine	Day 21	EHP	Tank 1	67	EH1-IN	33.5612	9.01475	41030.4	21.9709
Intestine	Day 21	EHP	Tank 2	68	EH2-IN	33.924	6.93968	10514.6	66.0003
Intestine	Day 21	EHP	Tank 3	69	EH3-IN	34.3435	5.12858	8678.16	59.0976
Intestine	Day 21	EHP	Tank 4	70	EH4-IN	ND	ND	6146.23	0
Intestine	Day 21	EHP	Tank 5	71	EH5-IN	ND	ND	7616.76	0

## Sheet: Dunnett_cPLA2
1) Dunnet test for D0, D7, and D21 of the control group											2) Dunnet test of D0, D7, and D21 of the EHP-infected group
Oneway											Oneway
Notes											Notes
Output Created		2025-07-22 10:55:01									Output Created		2025-07-22 10:59:21
Comments											Comments
Input	Data	C:\Documents and Settings\002451\Desktop\cPLA2_HP-ST-IN_220725NGA.sav									Input	Data	C:\Documents and Settings\002451\Desktop\cPLA2_HP-ST-IN_220725NGA.sav
	Filter	<none>										Filter	<none>
	Weight	<none>										Weight	<none>
	Split File	<none>										Split File	<none>
	N of Rows in Working Data File	27										N of Rows in Working Data File	27
Missing Value Handling	Definition of Missing	User-defined missing values are treated as missing.									Missing Value Handling	Definition of Missing	User-defined missing values are treated as missing.
	Cases Used	Statistics for each analysis are based on cases with no missing data for any variable in the analysis.										Cases Used	Statistics for each analysis are based on cases with no missing data for any variable in the analysis.
Syntax		ONEWAY cont_hp con_st cont_in BY var00004 /STATISTICS DESCRIPTIVES HOMOGENEITY /MISSING ANALYSIS /POSTHOC = DUNNETT (1) ALPHA(.05).									Syntax		ONEWAY ehp_hp ehp_st ehp_in BY var00007 /STATISTICS DESCRIPTIVES HOMOGENEITY /MISSING ANALYSIS /POSTHOC = DUNNETT (1) ALPHA(.05).
Resources	Elapsed Time	00:00:00.406000									Resources	Elapsed Time	00:00:00.625000
Descriptives											Descriptives
		N	Mean	Std. Deviation	Std. Error	95% Confidence Interval for Mean		Minimum	Maximum				N	Mean	Std. Deviation	Std. Error	95% Confidence Interval for Mean		Minimum	Maximum
						Lower Bound	Upper Bound										Lower Bound	Upper Bound
CONT_HP	Day0	5	3.944	8.81905	3.944	-7.0063	14.8943	0	19.72		EHP_HP	Day0	5	3.944	8.81905	3.944	-7.0063	14.8943	0	19.72
	Day7_control	5	11.556	25.84	11.556	-20.5286	43.6406	0	57.78			Day7_EHP	3	0	0	0	0	0	0	0
	Day21_control	5	5.922	13.242	5.922	-10.5201	22.3641	0	29.61			Day21_EHP	5	20.946	15.0942	6.75031	2.20412	39.6879	0	35.94
	Total	15	7.14067	16.5601	4.2758	-2.03002	16.3114	0	57.78			Total	13	9.57308	13.852	3.84184	1.20243	17.9437	0	35.94
CON_ST	Day0	3	0	0	0	0	0	0	0		EHP_ST	Day0	3	0	0	0	0	0	0	0
	Day7_control	5	27.428	39.0786	17.4765	-21.0945	75.9505	0	83.84			Day7_EHP	3	42.4667	40.4246	23.3391	-57.9535	142.887	16.35	89.03
	Day21_control	5	0	0	0	0	0	0	0			Day21_EHP	5	37.386	27.2253	12.1755	3.5813	71.1907	0	70.63
	Total	13	10.5492	26.4942	7.34817	-5.46106	26.5595	0	83.84			Total	11	28.5755	31.0642	9.36622	7.70623	49.4447	0	89.03
CONT_IN	Day0	3	0	0	0	0	0	0	0		EHP_IN	Day0	3	0	0	0	0	0	0	0
	Day7_control	5	35.402	21.9973	9.83751	8.08869	62.7153	0	55.81			Day7_EHP	3	0	0	0	0	0	0	0
	Day21_control	5	4.218	9.43173	4.218	-7.49305	15.929	0	21.09			Day21_EHP	5	29.414	31.6448	14.152	-9.87821	68.7062	0	66
	Total	13	15.2385	21.6566	6.00645	2.15152	28.3254	0	55.81			Total	11	13.37	25.2293	7.60691	-3.57926	30.3193	0	66
Test of Homogeneity of Variances											Test of Homogeneity of Variances
	Levene Statistic	df1	df2	Sig.								Levene Statistic	df1	df2	Sig.
CONT_HP	1.807	2	12	0.206064							EHP_HP	5.73067	2	10	0.0219642
CON_ST	24.083	2	10	0.000150196							EHP_ST	4.60532	2	8	0.0466844
CONT_IN	2.26193	2	10	0.154735							EHP_IN	15.5816	2	8	0.00174121
ANOVA											ANOVA
		Sum of Squares	df	Mean Square	F	Sig.							Sum of Squares	df	Mean Square	F	Sig.
CONT_HP	Between Groups	155.995	2	77.9975	0.25411	0.779677					EHP_HP	Between Groups	1080.08	2	540.04	4.41773	0.0421811
	Within Groups	3683.33	12	306.944								Within Groups	1222.44	10	122.244
	Total	3839.32	14									Total	2302.52	12
CON_ST	Between Groups	2314.75	2	1157.38	1.89468	0.200576					EHP_ST	Between Groups	3416.7	2	1708.35	2.19259	0.17408
	Within Groups	6108.56	10	610.856								Within Groups	6233.16	8	779.145
	Total	8423.31	12									Total	9649.86	10
CONT_IN	Between Groups	3336.73	2	1668.36	7.28109	0.0111857					EHP_IN	Between Groups	2359.59	2	1179.8	2.35631	0.156827
	Within Groups	2291.36	10	229.136								Within Groups	4005.57	8	500.697
	Total	5628.09	12									Total	6365.16	10
Post Hoc Tests											Post Hoc Tests
Multiple Comparisons											Multiple Comparisons
Dunnett t (2-sided)											Dunnett t (2-sided)
Dependent Variable	(I) VAR00004	(J) VAR00004	Mean Difference (I-J)	Std. Error	Sig.	95% Confidence Interval					Dependent Variable	(I) VAR00007	(J) VAR00007	Mean Difference (I-J)	Std. Error	Sig.	95% Confidence Interval
						Lower Bound	Upper Bound										Lower Bound	Upper Bound
CONT_HP	Day7_control	Day0	7.612	11.0805	0.722084	-20.1156	35.3396				EHP_HP	Day7_EHP	Day0	-3.944	8.07445	0.849345	-24.7705	16.8825
	Day21_control	Day0	1.978	11.0805	0.976956	-25.7496	29.7056					Day21_EHP	Day0	17.002	6.99268	0.0640161	-1.03432	35.0383
CON_ST	Day7_control	Day0	27.428	18.0496	0.253325	-18.4389	73.2949				EHP_ST	Day7_EHP	Day0	42.4667	22.791	0.165416	-18.1571	103.09
	Day21_control	Day0	0	18.0496	1	-45.8669	45.8669					Day21_EHP	Day0	37.386	20.3849	0.172648	-16.8375	91.6095
CONT_IN	Day7_control	Day0	35.402	11.0547	0.0165368	7.31034	63.4937				EHP_IN	Day7_EHP	Day0	0	18.2701	1	-48.5983	48.5983
	Day21_control	Day0	4.218	11.0547	0.891592	-23.8737	32.3097					Day21_EHP	Day0	29.414	16.3413	0.181406	-14.0536	72.8816
*. The mean difference is significant at the .05 level.											a. Dunnett t-tests treat one group as a control, and compare all other groups against it.
a. Dunnett t-tests treat one group as a control, and compare all other groups against it.

## Sheet: LvCOX
Gene: LvCOX
Plasmid size: 305+2886 =3191 bp
Sample: HP, ST, IN cDNA
Standard curve
Sample	std plasmid amount (ng)	Rep 1 (Cq)	Rep 2 (Cq)	Ave Cq	Copy number
dH2O	dH2O	ND	ND		ND
pTZ57R-qLvCOX	0.1	13.935	14.2973	14.1162	29000000
pTZ57R-qLvCOX	0.01	18.3487	28.676	18.3487	2900000
pTZ57R-qLvCOX	0.001	22.2994	22.2763	22.2878	290000
pTZ57R-qLvCOX	0.0001	26.2295	26.96	26.5947	29000
pTZ57R-qLvCOX	1e-05	30.7465	30.4317	30.5891	2900
pTZ57R-qLvCOX	1e-06	33.3311	33.5473	33.4392	290
pTZ57R-qLvCOX	1e-07	36.6136	36.6514	36.6325	29
Shrimp tissue samples
							copy number	copy number	LvCOX/LvEF1a x 10^4
Tissue samples	Time	Treatment condition	Tank	sample #	sample code	Cq	LvCOX	LvEF1a	copy number
Hepatopacrease	Day 0	NAiive	Tank 1	1	D0-HP1	ND	ND	8704.37	0
(HP)		NAiive	Tank 2	2	D0-HP2	ND	ND	1458.35	0
		NAiive	Tank 3	3	D0-HP3	ND	ND	24651.6	0
		NAiive	Tank 4	4	D0-HP4	ND	ND	2179.26	0
		NAiive	Tank 5	5	D0-HP5	37.0357	35.3368	18832.3	18.7639
	Day 7	NAiive	Tank 1	6	NL1-HP	37.9515	20.2513	8740.48	23.1696
		NAiive	Tank 2	7	NL2-HP	ND	ND	7482.95	0
		NAiive	Tank 3	8	NL3-HP	ND	ND	2840.46	0
		NAiive	Tank 4	9	NL4-HP	39.0774	10.2141	1910.71	53.4572
		NAiive	Tank 5	10	NL5-HP	ND	ND	2364	0
		EHP	Tank 1	11	EL1-HP	ND	ND	1986.17	0
		EHP	Tank 2	12	EL2-HP	ND	ND	5746.03	0
		EHP	Tank 3	13	EL3-HP	ND	ND	797.358	0
		EHP	Tank 4	14	EL4-HP	37.9016	20.875	8339.33	25.032
		EHP	Tank 5	15	EL5-HP	ND	ND	2470.93	0
	Day 21	NAiive	Tank 1	16	NH1-HP	37.2068	31.8458	30142.2	10.5652
		NAiive	Tank 2	17	NH2-HP	ND	ND	2432.23	0
		NAiive	Tank 3	18	NH3-HP	ND	ND	2634.26	0
		NAiive	Tank 4	19	NH4-HP	36.8713	39.0504	33299.1	11.7272
		NAiive	Tank 5	20	NH5-HP	38.5377	14.1803	4996.37	28.3812
		EHP	Tank 1	21	EH1-HP	36.1335	61.151	59683.5	10.2459
		EHP	Tank 2	22	EH2-HP	36.2342	57.5205	17614.7	32.6548
		EHP	Tank 3	23	EH3-HP	36.2067	58.4903	39971.4	14.6331
		EHP	Tank 4	24	EH4-HP	38.1563	17.8802	15280.3	11.7015
		EHP	Tank 5	25	EH5-HP	39.1559	9.73825	4048.95	24.0513
Stomach	Day 0	NAiive	Tank 1	26	D0-ST1	36.9608	36.982	7612.36	48.5815
(ST)		NAiive	Tank 2	27	D0-ST2	38.2499	16.8915	2379.71	70.9814
		NAiive	Tank 3	28	D0-ST3	37.4068	28.2006	1920.61	146.831
	Day 7	NAiive	Tank 1	29	NL1-ST	37.0366	35.3184	4296.27	82.2071
		NAiive	Tank 2	30	NL2-ST	ND	ND	849.801	0
		NAiive	Tank 3	31	NL3-ST	35.9134	69.9085	6165.6	113.385
		NAiive	Tank 4	32	NL4-ST	36.676	43.9735	3556.27	123.651
		NAiive	Tank 5	33	NL5-ST	32.3257	619.027	66593.5	92.9561
		EHP	Tank 1	34	EL1-ST	33.119	382.188	49611.8	77.0357
		EHP	Tank 2	35	EL2-ST	33.2754	347.517	36111.8	96.2335
		EHP	Tank 3	36	EL3-ST	34.4163	173.69	14665.1	118.438
		EHP	Tank 4	37	EL4-ST	34.4339	171.839	13158.7	130.589
		EHP	Tank 5	38	EL5-ST	39.0636	10.3	3805.03	27.0696
	Day 21	NAiive	Tank 1	39	NH1-ST	39.1589	9.72013	1002.14	96.9933
		NAiive	Tank 2	40	NH2-ST	34.6034	155.017	21660.2	71.568
		NAiive	Tank 3	41	NH3-ST	35.2663	103.599	9289.54	111.523
		NAiive	Tank 4	42	NH4-ST	36.8345	39.9349	7729.85	51.6633
		NAiive	Tank 5	43	NH5-ST	37.0699	34.6105	14071.5	24.5961
		EHP	Tank 1	44	EH1-ST	36.0622	63.8596	6037.01	105.78
		EHP	Tank 2	45	EH2-ST	34.0167	221.45	38197.7	57.9748
		EHP	Tank 3	46	EH3-ST	33.1989	364.071	79870.3	45.5828
		EHP	Tank 4	47	EH4-ST	ND	ND	39488.5	0
		EHP	Tank 5	48	EH5-ST	33.9324	233.087	53069.2	43.9214
Intestine	Day 0	NAiive	Tank 1	49	D0-IN1	38.189	17.5283	223.299	784.97
(IN)		NAiive	Tank 2	50	D0-IN2	37.5635	25.6382	10946.8	23.4206
		NAiive	Tank 3	51	D0-IN3	39.5212	7.79883	482.94	161.487
	Day 7	NAiive	Tank 1	52	NL1-IN	37.9398	20.3953	9863.1	20.6784
		NAiive	Tank 2	53	NL2-IN	36.6297	45.2296	33425.2	13.5316
		NAiive	Tank 3	54	NL3-IN	32.3855	596.943	117701	50.7168
		NAiive	Tank 4	55	NL4-IN	38.319	16.1971	25098.1	6.4535
		NAiive	Tank 5	56	NL5-IN	39.3236	8.79453	6606.38	13.3122
		EHP	Tank 1	57	EL1-IN	39.1245	9.92577	1089.75	91.0826
		EHP	Tank 2	58	EL2-IN	ND	ND	551.222	0
		EHP	Tank 3	59	EL3-IN	ND	ND	42.1111	0
		EHP	Tank 4	60	EL4-IN	38.6385	13.3377	51568.8	2.58639
		EHP	Tank 5	61	EL5-IN	39.186	9.5616	466.044	205.165
	Day 21	NAiive	Tank 1	62	NH1-IN	38.626	13.439	4957.61	27.1078
		NAiive	Tank 2	63	NH2-IN	37.2957	30.1699	1689.1	178.615
		NAiive	Tank 3	64	NH3-IN	39.6065	7.40502	3574.57	20.7159
		NAiive	Tank 4	65	NH4-IN	39.3554	8.62617	1497.08	57.6198
		NAiive	Tank 5	66	NH5-IN	36.856	39.4155	15382	25.6245
		EHP	Tank 1	67	EH1-IN	35.6912	80.0195	41030.4	19.5025
		EHP	Tank 2	68	EH2-IN	35.6763	80.7467	10514.6	76.7946
		EHP	Tank 3	69	EH3-IN	37.2483	31.0535	8678.16	35.7835
		EHP	Tank 4	70	EH4-IN	39.4432	8.17741	6146.23	13.3048
		EHP	Tank 5	71	EH5-IN	37.4468	27.523	7616.76	36.1348

## Sheet: Dunnet_COX
Oneway				1) Dunnet test for D0, D7, and D21 of the control group								Oneway				2) Dunnet test of D0, D7, and D21 of the EHP-infected group
						D7	D8											D7	D21
Notes					D0	NL	NH					Notes					D0	EL	EH
Output Created		2025-07-22 09:53:10		1	784.97	20.6784	27.1078					Output Created		2025-07-22 09:57:54		1	784.97	91.0826	19.5025
Comments				2	23.4206	13.5316	178.615					Comments				2	23.4206	0	76.7946
Input	Data	C:\Documents and Settings\002451\Desktop\COX_IN_220725NGA.sav		3	161.487	50.7168	20.7159					Input	Data	C:\Documents and Settings\002451\Desktop\COX_IN_220725NGA.sav		3	161.487	0	35.7835
	Filter	<none>		4		6.4535	57.6198						Filter	<none>		4			13.3048
	Weight	<none>		5		13.3122	25.6245						Weight	<none>		5			36.1348
	Split File	<none>				not sig	not sig						Split File	<none>				not sig	not sig
	N of Rows in Working Data File	27											N of Rows in Working Data File	27
Missing Value Handling	Definition of Missing	User-defined missing values are treated as missing.										Missing Value Handling	Definition of Missing	User-defined missing values are treated as missing.
	Cases Used	Statistics for each analysis are based on cases with no missing data for any variable in the analysis.											Cases Used	Statistics for each analysis are based on cases with no missing data for any variable in the analysis.
Syntax		ONEWAY cont_in BY var00004 /STATISTICS DESCRIPTIVES HOMOGENEITY /MISSING ANALYSIS /POSTHOC = DUNNETT (1) ALPHA(.05).										Syntax		ONEWAY ehp_in BY var00007 /STATISTICS DESCRIPTIVES HOMOGENEITY /MISSING ANALYSIS /POSTHOC = DUNNETT (1) ALPHA(.05).
Resources	Elapsed Time	00:00:00.156000										Resources	Elapsed Time	00:00:00.233000
Descriptives												Descriptives
CONT_IN												EHP_IN
	N	Mean	Std. Deviation	Std. Error	95% Confidence Interval for Mean		Minimum	Maximum					N	Mean	Std. Deviation	Std. Error	95% Confidence Interval for Mean		Minimum	Maximum
					Lower Bound	Upper Bound											Lower Bound	Upper Bound
Day0	3	323.293	405.74	234.254	-684.62	1331.21	23.42	784.97				Day0	3	323.293	405.74	234.254	-684.62	1331.21	23.42	784.97
Day7_control	5	20.938	17.3925	7.77818	-0.657684	42.5337	6.45	50.72				Day7_EHP	3	30.36	52.5851	30.36	-100.269	160.989	0	91.08
Day21_control	5	61.936	66.8242	29.8847	-21.0372	144.909	20.72	178.61				Day21_EHP	5	36.3	24.7537	11.0702	5.56424	67.0358	13.3	76.79
Total	13	106.481	211.316	58.6085	-21.2162	234.178	6.45	784.97				Total	11	112.951	227.992	68.7422	-40.2162	266.118	0	784.97
Test of Homogeneity of Variances												Test of Homogeneity of Variances
CONT_IN												EHP_IN
Levene Statistic	df1	df2	Sig.									Levene Statistic	df1	df2	Sig.
17.3242	2	10	0.000563597									14.9718	2	8	0.00197611
ANOVA												ANOVA
CONT_IN												EHP_IN
	Sum of Squares	df	Mean Square	F	Sig.								Sum of Squares	df	Mean Square	F	Sig.
Between Groups	187532	2	93766	2.69194	0.116057							Between Groups	182572	2	91286.2	2.16555	0.177155
Within Groups	348322	10	34832.2									Within Groups	337231	8	42153.9
Total	535854	12										Total	519803	10
Post Hoc Tests												Post Hoc Tests
Multiple Comparisons												Multiple Comparisons
Dependent Variable: CONT_IN												Dependent Variable: EHP_IN
Dunnett t (2-sided)												Dunnett t (2-sided)
(I) VAR00004	(J) VAR00004	Mean Difference (I-J)	Std. Error	Sig.	95% Confidence Interval							(I) VAR00007	(J) VAR00007	Mean Difference (I-J)	Std. Error	Sig.	95% Confidence Interval
					Lower Bound	Upper Bound											Lower Bound	Upper Bound
Day7_control	Day0	-302.355	136.298	0.0852582	-648.71	43.9989						Day7_EHP	Day0	-292.933	167.638	0.195726	-738.849	152.982
Day21_control	Day0	-261.357	136.298	0.138315	-607.712	84.9969						Day21_EHP	Day0	-286.993	149.94	0.153546	-685.832	111.845
a. Dunnett t-tests treat one group as a control, and compare all other groups against it.												a. Dunnett t-tests treat one group as a control, and compare all other groups against it.

## Sheet: LvPGFS
Gene: LvPGFS
Plasmid size: 352+2886 =3238 bp
Sample: HP, ST, IN cDNA
Standard curve
Sample	std plasmid amount (ng)	Rep 1 (Cq)	Rep 2 (Cq)	Ave Cq	Copy number						Standard curve	For only repeated 8 samples: Sample#1-4, 11, 13, 30, 47
dH2O	dH2O	ND	ND		ND						Sample	std plasmid amount (ng)	Rep 1 (Cq)	Rep 2 (Cq)	Ave Cq	Copy number
pTZ-LvPGFS#1	0.1	12.7847	13.0384	12.9116	28600000						dH2O	dH2O	ND			ND
pTZ-LvPGFS#1	0.01	16.2297	16.2877	16.2587	2860000						pTZ-LvPGFS#1	0.1	11.2597			28600000
pTZ-LvPGFS#1	0.001	19.2704	19.4488	19.3596	286000						pTZ-LvPGFS#1	0.01	14.8952			2860000
pTZ-LvPGFS#1	0.0001	22.7141	23.1207	22.9174	28600						pTZ-LvPGFS#1	0.001	18.167			286000
pTZ-LvPGFS#1	1e-05	26.3279	26.1768	26.2523	2860						pTZ-LvPGFS#1	0.0001	21.5875			28600
pTZ-LvPGFS#1	1e-06	28.3063	28.5294	28.4179	286						pTZ-LvPGFS#1	1e-05	24.7944			2860
pTZ-LvPGFS#1	1e-07	32.8648		32.8648	28.6						pTZ-LvPGFS#1	1e-06	28.0308			286
											pTZ-LvPGFS#1	1e-07	31.0372			28.6
Shrimp tissue samples
							copy number	copy number	LvPGFS/LvEF1a x 10^4
Tissue samples	Time	Treatment condition	Tank	sample #	sample code	Cq	LvPGFS	LvEF1a	copy number
Hepatopacrease	Day 0	NAiive	Tank 1	1	D0-HP1	ND	ND	8704.37	0
(HP)		NAiive	Tank 2	2	D0-HP2	ND	ND	1458.35	0
		NAiive	Tank 3	3	D0-HP3	31.97	17.6128	24651.6	7.14468
		NAiive	Tank 4	4	D0-HP4	34.63	2.74501	2179.26	12.596
		NAiive	Tank 5	5	D0-HP5	33.6756	12.1641	18832.3	6.45917
	Day 7	NAiive	Tank 1	6	NL1-HP	33.5624	13.1786	8740.48	15.0777
		NAiive	Tank 2	7	NL2-HP	32.9015	21.0378	7482.95	28.1143
		NAiive	Tank 3	8	NL3-HP	33.3977	14.8085	2840.46	52.1344
		NAiive	Tank 4	9	NL4-HP	ND	ND	1910.71	0
		NAiive	Tank 5	10	NL5-HP	30.6443	103.937	2364	439.666
		EHP	Tank 1	11	EL1-HP	34.75	2.5242	1986.17	12.7089
		EHP	Tank 2	12	EL2-HP	33.2024	17.0029	1986.17	85.6062
		EHP	Tank 3	13	EL3-HP	ND	ND	797.358	0
		EHP	Tank 4	14	EL4-HP	33.6407	12.469	8339.33	14.952
		EHP	Tank 5	15	EL5-HP	29.3543	258.982	2470.93	1048.11
	Day 21	NAiive	Tank 1	16	NH1-HP	31.8378	44.6644	30142.2	14.8179
		NAiive	Tank 2	17	NH2-HP	33.9323	10.1435	2432.23	41.7045
		NAiive	Tank 3	18	NH3-HP	27.9392	705.047	2634.26	2676.45
		NAiive	Tank 4	19	NH4-HP	31.8008	45.8496	33299.1	13.769
		NAiive	Tank 5	20	NH5-HP	34.219	8.28064	4996.37	16.5733
		EHP	Tank 1	21	EH1-HP	31.4386	59.2429	59683.5	9.92618
		EHP	Tank 2	22	EH2-HP	30.7508	96.391	17614.7	54.7218
		EHP	Tank 3	23	EH3-HP	30.5561	110.636	39971.4	27.6788
		EHP	Tank 4	24	EH4-HP	31.4457	58.9479	15280.3	38.5777
		EHP	Tank 5	25	EH5-HP	34.6536	6.08839	4048.95	15.037
Stomach	Day 0	NAiive	Tank 1	26	D0-ST1	33.7181	11.8042	7612.36	15.5066
(ST)		NAiive	Tank 2	27	D0-ST2	34.3215	7.70115	2379.71	32.3617
		NAiive	Tank 3	28	D0-ST3	ND	ND	1920.61	0
	Day 7	NAiive	Tank 1	29	NL1-ST	34.465	6.95761	4296.27	16.1945
		NAiive	Tank 2	30	NL2-ST	34.6	2.80316	849.801	32.9861
		NAiive	Tank 3	31	NL3-ST	32.5898	26.2309	6165.6	42.5439
		NAiive	Tank 4	32	NL4-ST	32.9477	20.3624	3556.27	57.2578
		NAiive	Tank 5	33	NL5-ST	28.6869	415.344	66593.5	62.37
		EHP	Tank 1	34	EL1-ST	30.0618	156.975	49611.8	31.6406
		EHP	Tank 2	35	EL2-ST	32.0432	38.6203	36111.8	10.6946
		EHP	Tank 3	36	EL3-ST	34.1633	8.61363	14665.1	5.87357
		EHP	Tank 4	37	EL4-ST	32.6667	24.8426	13158.7	18.8792
		EHP	Tank 5	38	EL5-ST	34.6091	6.28312	3805.03	16.5127
	Day 21	NAiive	Tank 1	39	NH1-ST	ND	ND	1002.14	0
		NAiive	Tank 2	40	NH2-ST	32.1789	35.0848	21660.2	16.1978
		NAiive	Tank 3	41	NH3-ST	33.3503	15.3137	9289.54	16.4849
		NAiive	Tank 4	42	NH4-ST	33.7174	11.8099	7729.85	15.2783
		NAiive	Tank 5	43	NH5-ST	32.0706	37.8798	14071.5	26.9195
		EHP	Tank 1	44	EH1-ST	33.4915	13.8574	6037.01	22.9541
		EHP	Tank 2	45	EH2-ST	30.8352	90.8017	38197.7	23.7715
		EHP	Tank 3	46	EH3-ST	29.9308	172.217	79870.3	21.5621
		EHP	Tank 4	47	EH4-ST	30.36	54.2558	39488.5	13.7397
		EHP	Tank 5	48	EH5-ST	30.9975	80.9531	53069.2	15.2542
Intestine	Day 0	NAiive	Tank 1	49	D0-IN1	ND	ND	223.299	0
(IN)		NAiive	Tank 2	50	D0-IN2	33.133	17.8589	10946.8	16.3142
		NAiive	Tank 3	51	D0-IN3	NA	#VALUE!	482.94	0
	Day 7	NAiive	Tank 1	52	NL1-IN	33.4053	14.7286	9863.1	14.9331
		NAiive	Tank 2	53	NL2-IN	31.0955	75.5252	33425.2	22.5953
		NAiive	Tank 3	54	NL3-IN	29.1041	309.148	117701	26.2655
		NAiive	Tank 4	55	NL4-IN	32.9383	20.4979	25098.1	8.16712
		NAiive	Tank 5	56	NL5-IN	33.7408	11.6155	6606.38	17.5822
		EHP	Tank 1	57	EL1-IN	ND	ND	1089.75	0
		EHP	Tank 2	58	EL2-IN	ND	ND	551.222	0
		EHP	Tank 3	59	EL3-IN	ND	ND	42.1111	0
		EHP	Tank 4	60	EL4-IN	30.2869	133.855	51568.8	25.9566
		EHP	Tank 5	61	EL5-IN	ND	ND	466.044	0
	Day 21	NAiive	Tank 1	62	NH1-IN	ND	ND	4957.61	0
		NAiive	Tank 2	63	NH2-IN	33.2975	15.8968	1689.1	94.1138
		NAiive	Tank 3	64	NH3-IN	ND	ND	3574.57	0
		NAiive	Tank 4	65	NH4-IN	34.5221	6.6821	1497.08	44.6341
		NAiive	Tank 5	66	NH5-IN	32.4604	28.7472	15382	18.6889
		EHP	Tank 1	67	EH1-IN	32.7669	23.1415	41030.4	5.64008
		EHP	Tank 2	68	EH2-IN	33.4706	14.0638	10514.6	13.3754
		EHP	Tank 3	69	EH3-IN	33.4482	14.2889	8678.16	16.4653
		EHP	Tank 4	70	EH4-IN	ND	ND	6146.23	0
		EHP	Tank 5	71	EH5-IN	33.0885	18.431	7616.76	24.198

## Sheet: Dunnet_PGFS
1) Dunnet test for D0, D7, and D21 of the control group											2) Dunnet test of D0, D7, and D21 of the EHP-infected group
Oneway											Oneway
Notes											Notes
Output Created		2025-07-22 11:21:54									Output Created		2025-07-22 11:23:14
Comments											Comments
Input	Data	C:\Documents and Settings\002451\Desktop\PGFS_HP-IN_220725NGA.sav									Input	Data	C:\Documents and Settings\002451\Desktop\PGFS_HP-IN_220725NGA.sav
	Filter	<none>										Filter	<none>
	Weight	<none>										Weight	<none>
	Split File	<none>										Split File	<none>
	N of Rows in Working Data File	27										N of Rows in Working Data File	27
Missing Value Handling	Definition of Missing	User-defined missing values are treated as missing.									Missing Value Handling	Definition of Missing	User-defined missing values are treated as missing.
	Cases Used	Statistics for each analysis are based on cases with no missing data for any variable in the analysis.										Cases Used	Statistics for each analysis are based on cases with no missing data for any variable in the analysis.
Syntax		ONEWAY cont_hp cont_in BY var00004 /STATISTICS DESCRIPTIVES HOMOGENEITY /MISSING ANALYSIS /POSTHOC = DUNNETT (1) ALPHA(.05).									Syntax		ONEWAY ehp_hp ehp_in BY var00007 /STATISTICS DESCRIPTIVES HOMOGENEITY /MISSING ANALYSIS /POSTHOC = DUNNETT (1) ALPHA(.05).
Resources	Elapsed Time	00:00:00.250000									Resources	Elapsed Time	00:00:00.438000
Descriptives											Descriptives
		N	Mean	Std. Deviation	Std. Error	95% Confidence Interval for Mean		Minimum	Maximum				N	Mean	Std. Deviation	Std. Error	95% Confidence Interval for Mean		Minimum	Maximum
						Lower Bound	Upper Bound										Lower Bound	Upper Bound
CONT_HP	Day0	5	5.24	5.34283	2.38938	-1.394	11.874	0	12.6		EHP_HP	Day0	5	5.24	5.34283	2.38938	-1.394	11.874	0	12.6
	Day7_control	5	106.998	186.951	83.6068	-125.132	339.128	0	439.67			Day7_EHP	3	32.7733	46.1971	26.6719	-81.9866	147.533	0	85.61
	Day21_control	5	552.662	1187.29	530.972	-921.553	2026.88	13.77	2676.45			Day21_EHP	5	29.19	18.1205	8.10371	6.69049	51.6895	9.93	54.72
	Total	15	221.633	687.972	177.634	-159.353	602.62	0	2676.45			Total	13	20.8054	25.3123	7.02036	5.50933	36.1014	0	85.61
CONT_IN	Day0	3	5.43667	9.41658	5.43667	-17.9554	28.8288	0	16.31		EHP_IN	Day0	3	5.43667	9.41658	5.43667	-17.9554	28.8288	0	16.31
	Day7_control	5	17.91	6.9954	3.12844	9.22406	26.5959	8.17	26.27			Day7_EHP	3	0	0	0	0	0	0	0
	Day21_control	5	31.486	39.5	17.6649	-17.5597	80.5317	0	94.11			Day21_EHP	5	11.938	9.42279	4.214	0.238064	23.6379	0	24.2
	Total	13	20.2531	25.7083	7.1302	4.7177	35.7885	0	94.11			Total	11	6.90909	8.99255	2.71136	0.867812	12.9504	0	24.2
Test of Homogeneity of Variances											Test of Homogeneity of Variances
	Levene Statistic	df1	df2	Sig.								Levene Statistic	df1	df2	Sig.
CONT_HP	5.97862	2	12	0.015793							EHP_HP	9.97692	2	10	0.00414704
CONT_IN	5.29225	2	10	0.0270581							EHP_IN	4.24749	2	8	0.0553291
ANOVA											ANOVA
		Sum of Squares	df	Mean Square	F	Sig.							Sum of Squares	df	Mean Square	F	Sig.
CONT_HP	Between Groups	847737	2	423868	0.880225	0.439837					EHP_HP	Between Groups	1992.61	2	996.305	1.74915	0.223153
	Within Groups	5.77855e+06	12	481546								Within Groups	5695.93	10	569.593
	Total	6.62628e+06	14									Total	7688.54	12
CONT_IN	Between Groups	1316.92	2	658.46	0.995542	0.403374					EHP_IN	Between Groups	276.16	2	138.08	2.07444	0.188024
	Within Groups	6614.09	10	661.409								Within Groups	532.5	8	66.5625
	Total	7931.01	12									Total	808.66	10
Post Hoc Tests											Post Hoc Tests
Multiple Comparisons											Multiple Comparisons
Dunnett t (2-sided)											Dunnett t (2-sided)
Dependent Variable	(I) VAR00004	(J) VAR00004	Mean Difference (I-J)	Std. Error	Sig.	95% Confidence Interval					Dependent Variable	(I) VAR00007	(J) VAR00007	Mean Difference (I-J)	Std. Error	Sig.	95% Confidence Interval
						Lower Bound	Upper Bound										Lower Bound	Upper Bound
CONT_HP	Day7_control	Day0	101.758	438.883	0.961556	-996.492	1200.01				EHP_HP	Day7_EHP	Day0	27.5333	17.4294	0.247649	-17.4225	72.4892
	Day21_control	Day0	547.422	438.883	0.381113	-550.828	1645.67					Day21_EHP	Day0	23.95	15.0943	0.24512	-14.9829	62.8829
CONT_IN	Day7_control	Day0	12.4733	18.7817	0.720524	-35.2538	60.2005				EHP_IN	Day7_EHP	Day0	-5.43667	6.66145	0.635364	-23.156	12.2827
	Day21_control	Day0	26.0493	18.7817	0.306073	-21.6778	73.7765					Day21_EHP	Day0	6.50133	5.95819	0.469465	-9.34735	22.35
a. Dunnett t-tests treat one group as a control, and compare all other groups against it.											a. Dunnett t-tests treat one group as a control, and compare all other groups against it.
